# Supplementary material for: Roles of gut microbiome in epilepsy risk: A Mendelian randomization study
Source: Front Microbiol. 2023 Feb 27;14:1115014. doi: 10.3389/fmicb.2023.1115014 (PMC10010438; doi:10.3389/fmicb.2023.1115014)
Supplement: Supplementary file 3 [file Table_1.XLSX]

## Sheet: Sheet1
Supplementary Table S1 IVs related to exposures (211 GM taxa) and outcomes (epilepsy, generalized epilepsy, and focal epilepsy)
Level	NO.	Exposure	SNP	Chr	Position	Gene_name	Effect_allele	Other_allele	Beta.exposure	SE.exposure	P.val.exposure	Beta.outcome	SE.outcome	P.val.outcome	Beta.outcome	SE.outcome	P.val.outcome	Beta.outcome	SE.outcome	P.val.outcome	F-statistics
												Epilepsy			Generalized epilepsy			Focal epilepsy
Phylum	1	phylum.Actinobacteria.id.400	rs11766971	7	155211037	ENSG00000287865	T	C	0.0476376	0.010646	9.39927e-06	0.00466475	0.0157457	0.767035	0.0105378	0.0305668	0.730284	-0.0173312	0.0487608	0.722266	20.0227
Phylum	2	phylum.Actinobacteria.id.400	rs12528285	6	92065492	ENSG00000285961	C	T	0.0809469	0.0180784	5.68792e-06	0.0459688	0.0250779	0.0667975	0.0551124	0.0487358	0.258122	0.0971232	0.0778193	0.212009	20.0484
Phylum	3	phylum.Actinobacteria.id.400	rs13192624	6	112808407		T	C	-0.0522862	0.0117742	9.32576e-06	-0.0322698	0.0183246	0.0782366	-0.0134564	0.0355652	0.705164	-0.0509003	0.0565692	0.368233	19.7201
Phylum	4	phylum.Actinobacteria.id.400	rs1397793	5	91175634	LUCAT1	G	A	-0.0521387	0.0111587	3.73769e-06	-0.0124727	0.0172461	0.469546	-0.0472971	0.0334623	0.157526	0.0405862	0.0533097	0.44646	21.8318
Phylum	5	phylum.Actinobacteria.id.400	rs4429415	2	212891467	ENSG00000273118	C	T	0.0581908	0.0111343	2.05146e-07	-0.000987725	0.015747	0.949986	0.0112643	0.0305322	0.712179	-0.0399212	0.0486896	0.412266	27.3136
Phylum	6	phylum.Actinobacteria.id.400	rs55888705	4	1516099		A	G	0.0534221	0.0109975	1.31242e-06	0.00318564	0.017409	0.854807	0.0495405	0.0338062	0.142805	0.0308366	0.0538633	0.566984	23.5967
Phylum	7	phylum.Actinobacteria.id.400	rs6496870	15	91924192	SLCO3A1	T	C	0.0510777	0.0113809	4.61743e-06	0.00787042	0.01631	0.629415	0.0173456	0.0315998	0.583064	0.0296928	0.0504403	0.556081	20.1424
Phylum	8	phylum.Actinobacteria.id.400	rs6743026	2	101633121		T	C	0.0589446	0.0134622	9.8833e-06	-0.00736673	0.0198991	0.71123	-0.032067	0.0386726	0.406995	-0.092829	0.0615638	0.131592	19.1714
Phylum	9	phylum.Actinobacteria.id.400	rs74037001	14	23377985	CMTM5	G	A	-0.0819391	0.0165334	6.7124e-07	-0.0153485	0.0275761	0.57781	0.00901165	0.0534165	0.866028	-0.055749	0.0850613	0.512211	24.5618
Phylum	10	phylum.Actinobacteria.id.400	rs75211493	19	5300454	PTPRS	G	A	0.0840786	0.0184739	9.27186e-06	0.0195885	0.0304555	0.520104	0.0117749	0.0590529	0.841953	-0.0453086	0.0937607	0.628928	20.7136
Phylum	11	phylum.Actinobacteria.id.400	rs7570971	2	135080336	RAB3GAP1	A	C	0.086653	0.0113623	1.41347e-14	0.0168869	0.0160509	0.292761	0.0275533	0.0311608	0.376573	0.0135217	0.0496031	0.785162	58.1615
Phylum	12	phylum.Actinobacteria.id.400	rs80124826	2	239014688		T	C	-0.124191	0.0278566	8.75422e-06	0.00364493	0.0487292	0.940374	-0.120517	0.0945566	0.202468	0.208018	0.150372	0.166557	19.8759
Phylum	13	phylum.Actinobacteria.id.400	rs857444	6	14617360	ENSG00000289958	C	T	0.0507315	0.0109885	3.80349e-06	-0.00057515	0.0162434	0.971754	-0.0178065	0.0315134	0.572042	0.0120967	0.0501915	0.809546	21.3148
Phylum	14	phylum.Actinobacteria.id.400	rs9833771	3	32321506	CMTM8	T	C	0.0490077	0.0106564	4.0744e-06	-0.00696178	0.0157939	0.659367	0.0343531	0.0306541	0.262429	-0.0298482	0.0488344	0.541059	21.1498
Phylum	15	phylum.Bacteroidetes.id.905	rs17343978	22	27037922		A	C	-0.0556041	0.0120272	7.2247e-06	0.0143985	0.0193742	0.457372	0.0379988	0.0376395	0.312712	-0.0719499	0.0599014	0.229697	21.3739
Phylum	16	phylum.Bacteroidetes.id.905	rs2032750	2	53603889	ASB3	T	C	-0.0510857	0.0106804	1.70835e-06	0.010301	0.0157494	0.513078	-0.00266863	0.0305491	0.930389	0.0923049	0.0486032	0.057544	22.8782
Phylum	17	phylum.Bacteroidetes.id.905	rs62531359	8	70003946		T	G	0.0657788	0.0149886	8.42316e-06	0.00810898	0.020305	0.689628	0.0127785	0.0394645	0.746091	0.0376227	0.0627328	0.548686	19.2597
Phylum	18	phylum.Bacteroidetes.id.905	rs62575403	9	133628698	ENSG00000261018	C	T	0.145424	0.0311079	2.95953e-06	-0.034812	0.0387426	0.368894	-0.151819	0.0747731	0.0423165	0.050706	0.118986	0.669997	21.854
Phylum	19	phylum.Bacteroidetes.id.905	rs6586324	21	42522025	SLC37A1	T	C	0.0477792	0.0105437	7.36878e-06	0.0120627	0.0158415	0.446382	0.0593637	0.0307234	0.0533359	-0.0290217	0.0489434	0.553205	20.5349
Phylum	20	phylum.Bacteroidetes.id.905	rs72706335	1	157525648	FCRL5	T	C	-0.223193	0.0493382	7.13111e-06	0.0341192	0.0498759	0.493924	0.169556	0.0965467	0.0790533	-0.0696245	0.154669	0.652601	20.4642
Phylum	21	phylum.Bacteroidetes.id.905	rs73512608	13	69948551	KLHL1	G	A	-0.123117	0.0236743	2.53891e-07	-0.0205032	0.0347416	0.555081	-0.153352	0.0672759	0.0226407	0.120579	0.107754	0.263134	27.0447
Phylum	22	phylum.Bacteroidetes.id.905	rs73846128	3	89291104	EPHA3,ENSG00000285780	A	G	-0.0664262	0.0133481	4.78296e-07	-0.0326872	0.0220572	0.13836	0.0244583	0.0428865	0.568472	-0.0341951	0.0683432	0.616834	24.7649
Phylum	23	phylum.Bacteroidetes.id.905	rs73975615	17	6557880		G	A	-0.207163	0.0442629	1.20411e-06	-0.114916	0.0912129	0.207718	-0.214266	0.176318	0.224281	-0.22858	0.281905	0.417457	21.905
Phylum	24	phylum.Bacteroidetes.id.905	rs929878	16	74256742	PSMD7-DT	C	T	-0.0540001	0.0121526	6.5112e-06	0.0112804	0.0190961	0.55471	0.0332034	0.0370865	0.370628	0.0116114	0.0590072	0.844001	19.7447
Phylum	25	phylum.Cyanobacteria.id.1500	rs12555298	9	107727270		G	A	0.0974327	0.0219351	8.08628e-06	-0.00344121	0.0207772	0.868453	0.0351688	0.0403729	0.383701	-0.0390206	0.0642125	0.5434	19.7301
Phylum	26	phylum.Cyanobacteria.id.1500	rs2585223	15	100340683	ADAMTS17	T	C	0.111364	0.0247743	8.85734e-06	-0.00365065	0.0240486	0.879342	-0.0210378	0.0466292	0.651866	0.17324	0.0741665	0.0195002	20.2064
Phylum	27	phylum.Cyanobacteria.id.1500	rs584122	6	48320720		C	T	-0.151774	0.0326827	4.22775e-06	0.0426912	0.0333932	0.201094	0.0854402	0.0650599	0.189097	-0.0263142	0.103753	0.799785	21.5654
Phylum	28	phylum.Cyanobacteria.id.1500	rs61972390	13	99914504	ENSG00000286757	T	C	0.107346	0.0242469	9.11371e-06	0.0144068	0.0228884	0.529063	0.0316271	0.0444547	0.476807	0.0962316	0.0707838	0.173984	19.6001
Phylum	29	phylum.Cyanobacteria.id.1500	rs7148504	14	99701961	CYP46A1	G	T	0.0800404	0.0176621	6.62391e-06	0.0288679	0.015936	0.0700648	0.0204711	0.0309146	0.507854	-0.0482924	0.0492559	0.32687	20.5369
Phylum	30	phylum.Cyanobacteria.id.1500	rs76531781	7	21608117	DNAH11	T	C	-0.231868	0.0493393	2.87336e-06	-0.0049011	0.0398018	0.901998	-0.155423	0.0773052	0.0443772	-0.0781127	0.122413	0.523404	22.0849
Phylum	31	phylum.Cyanobacteria.id.1500	rs789068	18	1008238	ENSG00000263551	G	A	-0.111385	0.0212922	1.57171e-07	0.0142756	0.0225023	0.525817	0.00690039	0.04361	0.874276	-0.0673292	0.0694706	0.332457	27.3661
Phylum	32	phylum.Cyanobacteria.id.1500	rs9864379	3	14265449		T	C	-0.138933	0.0268045	2.03334e-07	-0.0124324	0.0221394	0.574422	-0.01362	0.0429965	0.751417	-0.0792461	0.0685884	0.247932	26.8657
Phylum	33	phylum.Euryarchaeota.id.55	rs10202904	2	124682691	CNTNAP5	T	G	-0.115986	0.0230271	6.1888e-07	-0.00718932	0.0159779	0.652744	0.0169768	0.0310256	0.58425	0.0780551	0.0494565	0.114506	25.3706
Phylum	34	phylum.Euryarchaeota.id.55	rs11022995	11	13872120	ENSG00000254927	G	A	-0.10373	0.0228889	7.73001e-06	-0.00490295	0.0156868	0.754621	0.0102693	0.0304386	0.735833	0.106872	0.0484637	0.0274404	20.538
Phylum	35	phylum.Euryarchaeota.id.55	rs34928225	6	146519740		T	C	0.19977	0.0425421	4.33093e-06	0.00583465	0.0270095	0.82897	-0.0343129	0.0523533	0.512203	-0.0057188	0.0838405	0.945618	22.0506
Phylum	36	phylum.Euryarchaeota.id.55	rs45498998	21	25996679	APP	G	A	-0.131882	0.029229	5.32453e-06	0.0299173	0.0217028	0.168049	0.120773	0.0408063	0.00307971	0.00540765	0.0670579	0.935727	20.3585
Phylum	37	phylum.Euryarchaeota.id.55	rs6064552	20	57467810		T	C	-0.123612	0.0275749	9.3378e-06	-0.013283	0.0202226	0.511285	0.00910286	0.0391782	0.81627	-0.00560686	0.0626811	0.928724	20.0952
Phylum	38	phylum.Euryarchaeota.id.55	rs6508769	19	28336853	ENSG00000267320	T	C	0.150529	0.0337091	8.12354e-06	0.023482	0.0221607	0.289314	0.021867	0.0430769	0.611715	0.0739049	0.0686653	0.28179	19.9409
Phylum	39	phylum.Euryarchaeota.id.55	rs7015093	8	57106294		G	A	-0.118111	0.0264389	7.1987e-06	0.0097119	0.0178186	0.585723	0.0268489	0.0345429	0.437004	-0.00405668	0.0550709	0.941279	19.9569
Phylum	40	phylum.Euryarchaeota.id.55	rs76029318	13	41389655		T	C	0.214866	0.0438442	1.04622e-06	0.0203629	0.032393	0.529598	0.114483	0.0629331	0.0688938	-0.119109	0.0999852	0.233547	24.0167
Phylum	41	phylum.Euryarchaeota.id.55	rs7635189	3	15550100		G	A	0.119983	0.0259356	4.635e-06	0.00740287	0.017538	0.672949	0.0147894	0.0340057	0.66363	0.00685582	0.0541149	0.899186	21.4017
Phylum	42	phylum.Euryarchaeota.id.55	rs77658038	6	16284554	GMPR	A	C	-0.160157	0.0340856	4.7542e-06	0.0247309	0.0193855	0.202045	0.00984333	0.0376011	0.793489	-0.0169138	0.0598731	0.777564	22.0774
Phylum	43	phylum.Euryarchaeota.id.55	rs894996	4	103497150		C	A	0.203577	0.0440033	5.11931e-06	-0.0387691	0.0309676	0.210597	-0.0676454	0.0600859	0.260245	0.0175329	0.0961374	0.85529	21.4035
Phylum	44	phylum.Firmicutes.id.1672	rs112334273	21	39331325		G	A	0.0627459	0.0127415	9.26452e-07	-0.0248769	0.0175278	0.155817	0.00482358	0.0340126	0.887224	-0.0188833	0.054182	0.727453	24.2509
Phylum	45	phylum.Firmicutes.id.1672	rs2273429	14	52027354	NID2	A	G	-0.0702112	0.0153063	9.26239e-06	-0.0476296	0.0256471	0.0632951	0.0207129	0.0496779	0.676718	-0.152522	0.0793481	0.0545833	21.0413
Phylum	46	phylum.Firmicutes.id.1672	rs2332027	4	170750887		G	A	-0.0482656	0.0104823	4.04546e-06	-0.00861598	0.0162991	0.597071	0.00952367	0.0315974	0.763104	-0.0016184	0.0503315	0.974349	21.2013
Phylum	47	phylum.Firmicutes.id.1672	rs2547978	5	98684594		A	G	0.0465802	0.0105075	8.56845e-06	0.00455479	0.0162105	0.778727	-0.00724252	0.0314318	0.817765	-0.0156679	0.0500366	0.754183	19.652
Phylum	48	phylum.Firmicutes.id.1672	rs3792064	2	230813698	CAB39	G	A	0.0897349	0.0182532	6.75498e-07	0.0321455	0.0353152	0.362692	0.0253745	0.0686867	0.711811	0.167594	0.109004	0.12417	24.1682
Phylum	49	phylum.Firmicutes.id.1672	rs3852931	20	55471425	LINC01440	C	T	-0.0482086	0.0105	4.52594e-06	0.0121286	0.0165365	0.463287	-0.0274973	0.0320903	0.391515	0.0452935	0.051123	0.375633	21.0801
Phylum	50	phylum.Firmicutes.id.1672	rs4750583	10	15012766		A	G	0.0616007	0.0137936	5.78565e-06	0.0221331	0.0200723	0.270172	-0.0485498	0.0390194	0.213408	0.00379229	0.0621147	0.951317	19.9442
Phylum	51	phylum.Firmicutes.id.1672	rs56199908	9	2801371	PUM3	T	C	-0.186194	0.041051	8.66656e-06	0.0421832	0.0353372	0.232583	0.0529291	0.0686186	0.440498	0.0922051	0.109185	0.398399	20.5724
Phylum	52	phylum.Firmicutes.id.1672	rs6814436	4	160586149	LINC02477	T	C	0.0680205	0.0150844	6.80463e-06	-0.00394392	0.022555	0.861191	0.0055241	0.0436604	0.899317	-0.0932948	0.0694031	0.178869	20.3341
Phylum	53	phylum.Firmicutes.id.1672	rs6815608	4	151210592	SH3D19	T	C	0.0935765	0.0210869	7.23859e-06	-0.0387497	0.0217823	0.0752471	-0.00778243	0.042296	0.854014	-0.141604	0.0674691	0.0358344	19.6929
Phylum	54	phylum.Firmicutes.id.1672	rs7247191	19	22716783	ENSG00000268981	T	C	-0.0713033	0.0157424	4.73101e-06	-0.00490179	0.0260652	0.850831	0.00568108	0.0506901	0.910764	-0.00230038	0.0807673	0.977278	20.5153
Phylum	55	phylum.Firmicutes.id.1672	rs72738886	5	35770448	SPEF2,ENSG00000248969	T	C	0.0864609	0.0190398	7.67884e-06	-0.00797726	0.0297643	0.788689	0.0007362	0.0576507	0.989811	-0.0915714	0.0919039	0.319065	20.6213
Phylum	56	phylum.Firmicutes.id.1672	rs72771021	10	13799631	FRMD4A	C	T	-0.141357	0.0308303	5.12438e-06	0.00590558	0.0310143	0.848984	0.015124	0.0600831	0.801259	-0.116853	0.0956642	0.221901	21.0221
Phylum	57	phylum.Firmicutes.id.1672	rs8085381	18	31748342		G	A	0.0647291	0.0146219	8.67253e-06	0.0134762	0.0202963	0.506707	-0.0503227	0.0394654	0.202271	0.0602487	0.062838	0.337663	19.597
Phylum	58	phylum.Lentisphaerae.id.2238	rs1002941	15	100702485		G	A	0.107661	0.0233382	4.3088e-06	-0.00233676	0.0182243	0.897973	-0.0242447	0.0353781	0.493152	0.00454498	0.0563392	0.935703	21.2804
Phylum	59	phylum.Lentisphaerae.id.2238	rs11770843	7	147098287	CNTNAP2	C	T	0.111896	0.0234776	1.13813e-06	-0.0203762	0.0167581	0.224023	-0.0601993	0.0325249	0.0641889	0.0339826	0.0518146	0.51192	22.7153
Phylum	60	phylum.Lentisphaerae.id.2238	rs17114848	15	24917388	SNRPN	G	A	0.148972	0.0324162	6.76994e-06	-0.0276351	0.0265363	0.297686	0.0476883	0.0515035	0.354487	0.024128	0.0815893	0.767439	21.1196
Phylum	61	phylum.Lentisphaerae.id.2238	rs2031282	13	20113040		A	G	0.120412	0.0270263	5.86463e-06	-0.00171121	0.0208464	0.934578	-0.0552633	0.0405485	0.172916	0.0352013	0.0646681	0.586208	19.8503
Phylum	62	phylum.Lentisphaerae.id.2238	rs2825714	21	19651652		A	G	-0.138226	0.0289096	1.49772e-06	-0.0040948	0.0210293	0.845613	0.0200895	0.0407335	0.621876	-0.092887	0.0650103	0.15306	22.8611
Phylum	63	phylum.Lentisphaerae.id.2238	rs60995569	10	52170325	PRKG1	T	G	-0.16062	0.0336806	9.19393e-06	0.0501711	0.0250788	0.0454423	-0.0532992	0.048732	0.274077	0.128272	0.0778048	0.0992225	22.7426
Phylum	64	phylum.Lentisphaerae.id.2238	rs62570196	9	108323890		C	T	-0.217203	0.0439621	9.64474e-07	0.00452904	0.0393929	0.908468	0.033885	0.0765781	0.658135	-0.128188	0.121619	0.291875	24.4104
Phylum	65	phylum.Lentisphaerae.id.2238	rs72640280	1	11883735		A	G	0.220185	0.0485947	5.19196e-06	-0.00494484	0.0344629	0.885909	0.00625028	0.066732	0.925377	0.0517853	0.106731	0.627538	20.5305
Phylum	66	phylum.Lentisphaerae.id.2238	rs77599476	20	62762910		A	G	0.229981	0.0479918	1.90263e-06	0.00403148	0.0347432	0.907624	0.135594	0.0674758	0.0444826	-0.10755	0.107934	0.319035	22.9642
Phylum	67	phylum.Proteobacteria.id.2375	rs10750258	11	124126791	VWA5A	A	C	-0.0491248	0.010824	8.71899e-06	0.0205865	0.0162626	0.205556	0.0209922	0.0315519	0.505843	-0.031991	0.0502833	0.524637	20.5979
Phylum	68	phylum.Proteobacteria.id.2375	rs11126162	2	67858902		T	C	-0.0770689	0.0187079	9.25979e-06	0.0237159	0.0284916	0.405194	0.0743762	0.0552369	0.178142	-0.076978	0.0886055	0.384972	16.9711
Phylum	69	phylum.Proteobacteria.id.2375	rs11715072	3	53686766	CACNA1D	G	A	-0.0519289	0.0115246	6.90409e-06	0.00744235	0.0170455	0.662389	0.0113876	0.0330917	0.730754	-0.0341205	0.0528031	0.51816	20.3031
Phylum	70	phylum.Proteobacteria.id.2375	rs12150865	19	43001168	ENSG00000282943	C	T	0.0511615	0.0106407	1.54085e-06	-0.0021989	0.0159753	0.890522	0.0149696	0.0309578	0.628705	-0.00366818	0.0494246	0.940837	23.1177
Phylum	71	phylum.Proteobacteria.id.2375	rs12467198	2	124115104	CNTNAP5	C	T	0.0498267	0.011138	6.30669e-06	-0.0299188	0.015791	0.0581353	0.000655865	0.0306494	0.982927	-0.0673948	0.0488047	0.167307	20.013
Phylum	72	phylum.Proteobacteria.id.2375	rs2347697	7	134703488		G	T	0.0502281	0.0108968	4.26914e-06	0.00374431	0.016958	0.82525	0.0304449	0.0329363	0.355301	-0.0341154	0.0523411	0.514537	21.247
Phylum	73	phylum.Proteobacteria.id.2375	rs2532663	10	117487723	EMX2OS,ENSG00000258114	G	A	-0.125578	0.0258034	7.46812e-07	0.0272167	0.0260664	0.296426	-0.0244509	0.050417	0.627695	0.061017	0.0802636	0.44713	23.6851
Phylum	74	phylum.Proteobacteria.id.2375	rs3890996	22	20314277	DGCR6L	T	G	-0.0474614	0.0105645	6.94663e-06	-0.0254048	0.0157091	0.105836	-0.042579	0.0304668	0.162247	-0.00022058	0.0485828	0.996377	20.183
Phylum	75	phylum.Proteobacteria.id.2375	rs4340090	12	129847219	TMEM132D	C	T	-0.0668162	0.0153387	9.99003e-06	-0.0571314	0.0243211	0.0188217	-0.0647254	0.0471008	0.169383	0.0532434	0.0757896	0.482357	18.9751
Phylum	76	phylum.Proteobacteria.id.2375	rs6707783	2	51826753	ENSG00000231918	C	T	0.0849593	0.0187782	8.08593e-06	-0.0247994	0.0272813	0.363336	-0.0396196	0.0530391	0.45507	-0.0507064	0.084733	0.549556	20.4698
Phylum	77	phylum.Proteobacteria.id.2375	rs72771021	10	13799631	FRMD4A	C	T	0.141726	0.0309242	7.18097e-06	0.00590558	0.0310143	0.848984	0.015124	0.0600831	0.801259	-0.116853	0.0956642	0.221901	21.004
Phylum	78	phylum.Proteobacteria.id.2375	rs922773	3	66267618	SLC25A26	C	T	-0.0803778	0.0157851	3.67958e-07	0.00706924	0.0260092	0.785778	0.0359587	0.0504119	0.475661	-0.0177715	0.0805867	0.825461	25.9285
Phylum	79	phylum.Tenericutes.id.3919	rs10108398	8	58528265		G	A	0.0769142	0.0153953	1.09e-06	-0.00615936	0.0175189	0.72515	-0.0169325	0.0339242	0.617691	0.00898722	0.0540986	0.868057	24.9596
Phylum	80	phylum.Tenericutes.id.3919	rs11890098	2	156676037	LINC01958	A	G	0.074438	0.0153389	9.56571e-07	0.0219653	0.0174604	0.208389	-0.0038103	0.033941	0.910615	0.0247579	0.0538112	0.645454	23.5507
Phylum	81	phylum.Tenericutes.id.3919	rs12566890	1	61385192	NFIA	T	G	-0.101147	0.0230978	3.65095e-06	0.014041	0.0233497	0.547617	0.0275175	0.0452919	0.543479	0.0684613	0.0724249	0.34452	19.1763
Phylum	82	phylum.Tenericutes.id.3919	rs17214486	14	96693337		C	A	0.06099	0.0135623	6.60866e-06	-0.0378056	0.0168247	0.0246383	-0.0520489	0.0325914	0.110263	-0.0889264	0.0520917	0.0878011	20.2233
Phylum	83	phylum.Tenericutes.id.3919	rs2464826	7	79860934	GNAI1	A	C	0.0944239	0.0211806	8.39505e-06	-0.0672176	0.0251554	0.00753807	-0.0294878	0.0481027	0.539865	-0.0350019	0.0767283	0.64826	19.8741
Phylum	84	phylum.Tenericutes.id.3919	rs28537087	15	94766447		G	A	0.0820873	0.0188312	8.07399e-06	0.00767861	0.0182119	0.673297	0.0228925	0.03531	0.516772	-0.0110243	0.0563904	0.845001	19.0019
Phylum	85	phylum.Tenericutes.id.3919	rs3768491	1	109423364	PSMA5	A	G	-0.0681052	0.0149061	4.23352e-06	0.0150124	0.0172448	0.384002	0.0187227	0.0334688	0.575883	0.00867806	0.0533051	0.870676	20.8753
Phylum	86	phylum.Tenericutes.id.3919	rs4885016	13	72596351		T	C	-0.0819606	0.0181628	7.26986e-06	-0.012615	0.0228854	0.581479	0.0068831	0.0444097	0.876828	0.0407008	0.0707484	0.565096	20.3632
Phylum	87	phylum.Tenericutes.id.3919	rs6043847	20	16278879	KIF16B	T	C	-0.114937	0.0248606	4.55476e-06	-0.00245948	0.0333941	0.941289	-0.0375083	0.0646864	0.562018	0.0159416	0.102693	0.876636	21.3746
Phylum	88	phylum.Tenericutes.id.3919	rs72901605	11	47082326	CSTPP1	T	C	-0.0841852	0.0178119	3.2579e-06	-0.0348176	0.0246275	0.157431	-0.00988405	0.0478353	0.836301	-0.125384	0.0761969	0.0998619	22.3383
Phylum	89	phylum.Tenericutes.id.3919	rs74603314	14	46050515	LINC00871	T	C	0.221639	0.0462918	1.55689e-06	0.0601173	0.0403163	0.135925	0.10353	0.0780911	0.184919	0.0124412	0.124709	0.920534	22.9238
Phylum	90	phylum.Tenericutes.id.3919	rs78169027	11	108568360	EXPH5	A	G	-0.108283	0.0237289	5.8761e-06	-0.0193409	0.0333094	0.561481	-0.00310892	0.0646821	0.961665	-0.0589299	0.103064	0.567471	20.824
Phylum	91	phylum.Verrucomicrobia.id.3982	rs11252894	10	5030858		A	C	0.0784055	0.0162769	1.10556e-06	0.0169096	0.0183547	0.356909	-0.0348933	0.0356076	0.327115	0.0961787	0.0566044	0.0892935	23.2032
Phylum	92	phylum.Verrucomicrobia.id.3982	rs117107102	18	51947265		A	G	0.204283	0.0427565	2.67935e-06	0.0925111	0.0371136	0.0126794	0.0209372	0.0718437	0.770724	0.0380116	0.115362	0.741778	22.8275
Phylum	93	phylum.Verrucomicrobia.id.3982	rs11729256	4	94106121		T	C	0.0696984	0.0146953	2.23402e-06	-0.00380001	0.0208797	0.855587	0.0554553	0.0405277	0.171208	-0.0716755	0.0644084	0.265782	22.495
Phylum	94	phylum.Verrucomicrobia.id.3982	rs12512971	4	16547352	LDB2	A	C	0.171057	0.0398053	9.81381e-06	0.030101	0.0290021	0.299321	0.0762306	0.0563491	0.176111	0.149634	0.0899077	0.0960506	18.4671
Phylum	95	phylum.Verrucomicrobia.id.3982	rs12908520	15	97027427		G	A	0.0594916	0.012823	3.40448e-06	-0.00627818	0.0158292	0.691648	-0.0406486	0.0307041	0.185542	0.0549028	0.048868	0.261229	21.5244
Phylum	96	phylum.Verrucomicrobia.id.3982	rs2602429	16	81029544	CENPN,CENPN-AS1,ENSG00000284512	C	T	0.0764148	0.0153487	8.7104e-07	-0.00018271	0.017867	0.991841	0.0150121	0.0346143	0.664509	0.118183	0.0551701	0.032181	24.7864
Phylum	97	phylum.Verrucomicrobia.id.3982	rs3995795	10	11347615		C	T	0.0610914	0.0138592	9.72209e-06	-0.0300028	0.0161181	0.062683	-0.0538336	0.0312561	0.085008	0.0405232	0.0497706	0.415532	19.4305
Phylum	98	phylum.Verrucomicrobia.id.3982	rs45598138	1	55056410	PCSK9	C	A	-0.143901	0.03054	2.19127e-06	0.0624406	0.0506068	0.217264	-0.0340612	0.0983895	0.729202	-0.0141799	0.155816	0.927489	22.202
Phylum	99	phylum.Verrucomicrobia.id.3982	rs61779207	1	40608800		G	A	-0.0755253	0.0164385	5.27971e-06	-0.0345914	0.0188221	0.0660906	-0.00648177	0.0364656	0.858919	-0.0908379	0.0581382	0.118183	21.1087
Phylum	100	phylum.Verrucomicrobia.id.3982	rs74542928	4	99623031	MTTP,ENSG00000248676	T	C	0.115994	0.0231324	4.08375e-07	0.0353258	0.037062	0.340512	0.0673907	0.0716354	0.346835	0.00196412	0.114412	0.986303	25.1439
Phylum	101	phylum.Verrucomicrobia.id.3982	rs76430504	5	40438056		T	C	-0.11753	0.025458	3.4956e-06	0.0278027	0.0367676	0.449544	0.100784	0.071517	0.158765	0.0990179	0.113729	0.383945	21.3132
Phylum	102	phylum.Verrucomicrobia.id.3982	rs9349825	6	56476683	DST	A	G	-0.0660243	0.0143911	6.27486e-06	0.036171	0.0201343	0.0724169	0.000308167	0.0391291	0.993716	0.036207	0.06233	0.561313	21.0483
Class	103	class.Actinobacteria.id.419	rs11655079	17	77352593	SEPTIN9	T	C	-0.0560674	0.0124286	5.92512e-06	-0.0087536	0.0202662	0.665793	-0.0367728	0.0393322	0.349825	0.0043189	0.0627086	0.945091	20.3507
Class	104	class.Actinobacteria.id.419	rs11745923	5	475293	SLC9A3,SLC9A3-AS1	G	T	0.0563759	0.0115529	1.58131e-06	-0.018627	0.0160261	0.245117	0.0286139	0.0310819	0.35726	-0.0398627	0.0496063	0.421639	23.8124
Class	105	class.Actinobacteria.id.419	rs12049045	1	114122863	SYT6	A	G	0.0510452	0.0114325	8.62622e-06	-0.0171215	0.0161312	0.288515	0.000557859	0.0312866	0.985774	-0.00655451	0.0499273	0.895553	19.9356
Class	106	class.Actinobacteria.id.419	rs134366	22	35171362	LINC01399	G	A	0.111877	0.023501	1.50428e-06	0.0396605	0.0308774	0.198984	0.00244087	0.0597855	0.967434	-0.0109982	0.0957013	0.908507	22.6624
Class	107	class.Actinobacteria.id.419	rs1376754	2	160755458		G	A	0.0509242	0.0112503	6.71385e-06	0.00990225	0.0157034	0.528315	-0.0185256	0.0304697	0.543187	-0.0212897	0.0486123	0.661423	20.489
Class	108	class.Actinobacteria.id.419	rs1515761	10	124421463		T	C	0.0762317	0.0169884	4.96362e-06	-0.0370245	0.0300526	0.217952	-0.0334395	0.0583951	0.566888	0.0588477	0.0926425	0.52529	20.1357
Class	109	class.Actinobacteria.id.419	rs182549	2	135859184	MCM6	C	T	0.111489	0.012066	3.79006e-20	0.0196044	0.0161196	0.223915	0.0327952	0.0312934	0.294642	0.0213359	0.0497951	0.668305	85.3772
Class	110	class.Actinobacteria.id.419	rs4945008	11	71510202	NADSYN1	A	G	0.0540741	0.0121393	5.39237e-06	0.021219	0.0160705	0.186711	-0.0136617	0.0311521	0.66099	0.0211952	0.0496524	0.669473	19.8421
Class	111	class.Actinobacteria.id.419	rs6660520	1	206830208	IL19	A	G	0.0711483	0.0134495	1.10652e-07	-0.0150489	0.0176195	0.393047	-0.0279407	0.0341698	0.413527	-0.00640073	0.0544429	0.90641	27.9843
Class	112	class.Actinobacteria.id.419	rs72767435	15	94309566	MCTP2	T	C	-0.126352	0.0273626	2.56804e-06	-0.0175984	0.0344229	0.609182	-0.0630008	0.0669336	0.34658	-0.144594	0.10652	0.174642	21.3231
Class	113	class.Actinobacteria.id.419	rs7322849	13	112205515		T	C	0.0944467	0.0192976	6.20794e-07	0.0915454	0.0267116	0.000609902	0.0850928	0.0529955	0.108349	0.200233	0.0793804	0.0116541	23.9534
Class	114	class.Actinobacteria.id.419	rs80083040	8	64742287	CYP7B1	T	G	0.155784	0.0348017	8.62105e-06	0.00330039	0.0382594	0.931257	0.0298235	0.0741298	0.687453	0.0169291	0.118552	0.886449	20.0376
Class	115	class.Actinobacteria.id.419	rs857444	6	14617360	ENSG00000289958	C	T	0.0509553	0.011539	8.92233e-06	-0.00057515	0.0162434	0.971754	-0.0178065	0.0315134	0.572042	0.0120967	0.0501915	0.809546	19.5002
Class	116	class.Actinobacteria.id.419	rs961091	7	96025406	DYNC1I1	G	A	0.0501255	0.011255	8.67593e-06	-0.00733048	0.0162424	0.651762	-0.0476332	0.0315285	0.13084	0.0704386	0.0501471	0.160129	19.8348
Class	117	class.Alphaproteobacteria.id.2379	rs140912403	9	92755525	BICD2	C	T	-0.160677	0.0317708	6.20363e-07	0.0210611	0.033592	0.530679	0.033975	0.064962	0.600976	0.142106	0.103828	0.171104	25.5772
Class	118	class.Alphaproteobacteria.id.2379	rs34569731	2	75403218		A	G	0.0705145	0.0157564	7.37916e-06	0.00709488	0.0163218	0.663789	0.0440569	0.0316642	0.164111	-0.00185074	0.0504652	0.970745	20.0283
Class	119	class.Alphaproteobacteria.id.2379	rs55876211	3	84422115		C	T	-0.080811	0.0184159	7.53639e-06	-0.0148556	0.0179538	0.407991	-0.0400114	0.0347642	0.249758	0.0176775	0.0553911	0.749621	19.2554
Class	120	class.Alphaproteobacteria.id.2379	rs62285697	3	176690123	LINC01208	C	T	0.0805256	0.0180912	9.75933e-06	0.02697	0.0181096	0.136416	0.0405242	0.0351989	0.249612	0.051967	0.0559598	0.353072	19.8123
Class	121	class.Alphaproteobacteria.id.2379	rs76784716	2	168176830	STK39	A	G	0.133271	0.0267738	5.09141e-07	-0.0293995	0.0246061	0.232162	-0.043927	0.0476777	0.356877	-0.158735	0.076087	0.0369581	24.7773
Class	122	class.Alphaproteobacteria.id.2379	rs7960664	12	89077458	LINC02458	G	A	0.0969489	0.0215149	8.84301e-06	-0.0186052	0.0280542	0.507209	0.0170516	0.054297	0.753487	-0.0153116	0.086551	0.85958	20.3053
Class	123	class.Alphaproteobacteria.id.2379	rs9813022	3	13685237	LINC00620	A	G	-0.0751277	0.0153867	1.05333e-06	-0.0102515	0.0161685	0.526054	-0.00489906	0.0313596	0.875858	-0.00520978	0.0499331	0.916903	23.8403
Class	124	class.Bacilli.id.1673	rs11110282	12	100191781	ENSG00000257489	A	G	-0.101189	0.0217379	4.85442e-06	0.0242771	0.0365719	0.506805	0.0666453	0.0709636	0.347655	0.217519	0.113364	0.0550136	21.6688
Class	125	class.Bacilli.id.1673	rs11730038	4	97128348	ENSG00000253170	G	A	-0.0630747	0.0128717	1.96025e-06	-0.002173	0.017239	0.899691	0.0715781	0.0334269	0.0322478	-0.00529664	0.0532839	0.920818	24.0124
Class	126	class.Bacilli.id.1673	rs12797734	11	8310803		T	C	0.0572158	0.0126793	7.21166e-06	-0.00980833	0.0183892	0.593775	-0.0148422	0.0356929	0.677534	0.0251099	0.0568406	0.658663	20.363
Class	127	class.Bacilli.id.1673	rs13068444	3	64413187	PRICKLE2	A	G	0.0601035	0.0136407	9.53048e-06	0.001549	0.0205083	0.939793	0.00596698	0.0397572	0.880697	-0.00885287	0.0632055	0.888609	19.4144
Class	128	class.Bacilli.id.1673	rs1595463	2	230858942		C	A	0.0476864	0.0108547	7.9738e-06	-0.00864502	0.0158002	0.584277	0.0078306	0.0306675	0.798462	-0.0158707	0.0488533	0.745283	19.2998
Class	129	class.Bacilli.id.1673	rs28564647	9	98338890	GABBR2	T	G	-0.0613034	0.0137579	7.81199e-06	-0.00801088	0.0210141	0.703043	0.0211143	0.0407137	0.604036	0.0443694	0.0647841	0.493419	19.8548
Class	130	class.Bacilli.id.1673	rs2952251	8	10285654	MSRA	A	G	-0.0598868	0.0123903	1.07895e-06	-0.0126343	0.0186653	0.498477	-0.00753939	0.0362787	0.83537	-0.0926169	0.0578833	0.109584	23.3615
Class	131	class.Bacilli.id.1673	rs34989881	19	51456601	SIGLEC8	A	G	0.111056	0.0246039	6.54586e-06	0.0487006	0.0377697	0.197257	0.125145	0.0729146	0.0861033	0.0726467	0.115922	0.530864	20.374
Class	132	class.Bacilli.id.1673	rs35344081	16	941253	LMF1	G	A	0.0619529	0.0127066	1.01498e-06	0.00264844	0.0178061	0.88176	-0.0167899	0.0345644	0.627139	-0.0224166	0.055173	0.684525	23.7718
Class	133	class.Bacilli.id.1673	rs4028634	17	42683631	CNTNAP1,CCR10,ENSG00000267765	T	C	0.0520614	0.0109842	2.2076e-06	0.0140242	0.0162388	0.387795	-0.00233228	0.0315405	0.941054	0.0648166	0.050207	0.196708	22.4646
Class	134	class.Bacilli.id.1673	rs4459992	4	7429760	SORCS2	T	C	0.0535854	0.0116362	4.29836e-06	0.0126322	0.0166947	0.449256	-0.0222925	0.0323982	0.491403	0.131118	0.0516287	0.0110966	21.2066
Class	135	class.Bacilli.id.1673	rs57872228	1	200449677	ENSG00000230623	C	T	-0.0714773	0.0146647	9.21977e-07	0.00253838	0.0245789	0.917745	0.0528282	0.0476892	0.267966	-0.0416996	0.0758079	0.582272	23.7569
Class	136	class.Bacilli.id.1673	rs694949	15	58445876	ALDH1A2,LIPC,LIPC-AS1	A	G	-0.081146	0.0180042	7.59585e-06	0.00958862	0.0267022	0.719525	0.0670565	0.051812	0.195587	0.0317308	0.082402	0.700184	20.3135
Class	137	class.Bacilli.id.1673	rs74663707	3	184653436		C	T	0.0979154	0.0224074	8.45686e-06	0.0220743	0.0318584	0.488379	0.042603	0.0619092	0.491357	0.246173	0.0985439	0.0124859	19.095
Class	138	class.Bacilli.id.1673	rs7666190	4	150766268	LRBA	C	A	-0.104044	0.0247934	8.46829e-06	-0.0122849	0.024419	0.614902	0.0495386	0.0473892	0.295858	0.0389769	0.0755727	0.606027	17.6102
Class	139	class.Bacilli.id.1673	rs77558518	5	174746168		A	G	-0.107255	0.0222879	1.33772e-06	-0.0293121	0.0266973	0.272231	-0.0434199	0.0517507	0.401458	-0.116641	0.0821881	0.155842	23.1577
Class	140	class.Bacilli.id.1673	rs78938557	7	36309977		T	C	0.108007	0.0232858	1.06891e-06	-0.0701088	0.0470958	0.136582	-0.128838	0.0911816	0.157661	-0.0077239	0.146374	0.957917	21.5142
Class	141	class.Bacilli.id.1673	rs9581006	13	24399371		C	T	0.225309	0.0467697	1.79458e-06	-0.023989	0.0419776	0.567681	-0.164087	0.081923	0.0451835	-0.0263468	0.130775	0.840334	23.2075
Class	142	class.Bacteroidia.id.912	rs11146701	10	38769138		A	G	0.0473596	0.010541	7.08228e-06	0.0236872	0.0164714	0.150411	0.0605214	0.032001	0.0585936	-0.0129422	0.050845	0.799077	20.1861
Class	143	class.Bacteroidia.id.912	rs17343978	22	27037922		A	C	-0.0552057	0.0120278	8.35928e-06	0.0143985	0.0193742	0.457372	0.0379988	0.0376395	0.312712	-0.0719499	0.0599014	0.229697	21.0668
Class	144	class.Bacteroidia.id.912	rs2032750	2	53603889	ASB3	T	C	-0.0508393	0.0106807	1.91509e-06	0.010301	0.0157494	0.513078	-0.00266863	0.0305491	0.930389	0.0923049	0.0486032	0.057544	22.6567
Class	145	class.Bacteroidia.id.912	rs4146051	2	212325270	ERBB4	A	G	-0.107377	0.0245661	8.76426e-06	0.0355563	0.0289417	0.219241	-0.0698906	0.0560882	0.212734	-0.0292528	0.0894561	0.743663	19.1051
Class	146	class.Bacteroidia.id.912	rs4916508	3	196209918	ZDHHC19	G	A	-0.0466729	0.0105312	8.47116e-06	-0.00146298	0.0158679	0.926541	-0.0221292	0.0307653	0.471963	0.0246336	0.0489735	0.614964	19.6413
Class	147	class.Bacteroidia.id.912	rs55773148	13	69948897	KLHL1	G	A	-0.121514	0.0236759	3.89585e-07	-0.0205032	0.0347416	0.555081	-0.153352	0.0672759	0.0226407	0.120579	0.107754	0.263134	26.3413
Class	148	class.Bacteroidia.id.912	rs62531359	8	70003946		T	G	0.0655728	0.0149891	9.08665e-06	0.00810898	0.020305	0.689628	0.0127785	0.0394645	0.746091	0.0376227	0.0627328	0.548686	19.1381
Class	149	class.Bacteroidia.id.912	rs62575403	9	133628698	ENSG00000261018	C	T	0.140055	0.0311128	7.06129e-06	-0.034812	0.0387426	0.368894	-0.151819	0.0747731	0.0423165	0.050706	0.118986	0.669997	20.2636
Class	150	class.Bacteroidia.id.912	rs72706335	1	157525648	FCRL5	T	C	-0.22241	0.0493458	7.65519e-06	0.0341192	0.0498759	0.493924	0.169556	0.0965467	0.0790533	-0.0696245	0.154669	0.652601	20.3145
Class	151	class.Bacteroidia.id.912	rs73975615	17	6557880		G	A	-0.207018	0.0442633	1.21616e-06	-0.114916	0.0912129	0.207718	-0.214266	0.176318	0.224281	-0.22858	0.281905	0.417457	21.874
Class	152	class.Bacteroidia.id.912	rs7631304	3	89290377	EPHA3,ENSG00000285780	G	A	-0.0645771	0.0132957	8.36781e-07	-0.0326901	0.0220554	0.138293	0.0243828	0.0428831	0.569637	-0.0340557	0.0683382	0.618244	23.5902
Class	153	class.Bacteroidia.id.912	rs79585701	8	13252676	DLC1	A	C	0.0646823	0.0149628	9.98589e-06	0.00814306	0.0224422	0.716719	-0.012103	0.0435915	0.781284	-0.0763313	0.0691606	0.269731	18.6872
Class	154	class.Bacteroidia.id.912	rs929878	16	74256742	PSMD7-DT	C	T	-0.0548532	0.012153	4.73377e-06	0.0112804	0.0190961	0.55471	0.0332034	0.0370865	0.370628	0.0116114	0.0590072	0.844001	20.3723
Class	155	class.Betaproteobacteria.id.2867	rs11128180	3	70543064		A	G	0.0592944	0.0128769	3.67144e-06	0.0170355	0.0185077	0.357335	-0.0168939	0.0358992	0.637931	0.0814454	0.0572178	0.154612	21.2033
Class	156	class.Betaproteobacteria.id.2867	rs1511453	4	23586839	ENSG00000250137	A	G	0.0923492	0.0199158	4.75765e-06	-0.0246068	0.0334196	0.461548	0.0923047	0.0646154	0.153141	-0.221941	0.103103	0.0313495	21.5016
Class	157	class.Betaproteobacteria.id.2867	rs1928341	1	153267537		A	G	0.0525581	0.0110408	2.01529e-06	0.034606	0.0159334	0.0298621	0.0592151	0.0309013	0.0553312	0.00179173	0.049219	0.970961	22.661
Class	158	class.Betaproteobacteria.id.2867	rs2321387	13	58115206		G	A	-0.0494596	0.0109424	5.80036e-06	-0.00606131	0.0158512	0.702174	0.0382112	0.030727	0.213658	-0.00976977	0.0489679	0.841861	20.4304
Class	159	class.Betaproteobacteria.id.2867	rs2613606	7	111644969		C	T	-0.0513106	0.0109091	2.19817e-06	-0.0180684	0.0159619	0.257648	-0.0439717	0.0309657	0.155604	-0.00474859	0.0492962	0.92326	22.1226
Class	160	class.Betaproteobacteria.id.2867	rs320161	9	102136835		A	G	0.0572286	0.01262	7.33242e-06	0.010897	0.0186948	0.559968	-0.0235203	0.0362603	0.516563	0.13161	0.0578544	0.022915	20.5641
Class	161	class.Betaproteobacteria.id.2867	rs4033856	4	45640468		C	T	0.0832423	0.0167237	5.17166e-07	-0.00971904	0.0280153	0.728652	-0.00291465	0.0544702	0.957326	-0.0158786	0.0861545	0.853775	24.7756
Class	162	class.Betaproteobacteria.id.2867	rs6087811	20	32008327	ENSG00000226239	T	G	-0.0978177	0.0198522	7.44305e-07	-0.061653	0.0260535	0.0179618	-0.0257369	0.0503925	0.60954	0.0647329	0.0806323	0.422081	24.2783
Class	163	class.Betaproteobacteria.id.2867	rs62395635	5	174070793	NSG2	T	C	0.109741	0.0236	2.94091e-06	0.0286421	0.0326217	0.37994	-0.0180571	0.0635666	0.77636	0.0532343	0.101245	0.599029	21.6228
Class	164	class.Betaproteobacteria.id.2867	rs75242906	15	56494209		C	T	-0.121083	0.028075	9.27278e-06	-0.0551114	0.0284441	0.0526793	-0.00276863	0.0549334	0.959804	0.131099	0.0878692	0.135705	18.6007
Class	165	class.Clostridia.id.1859	rs10774377	12	5833353	ANO2	A	G	0.052659	0.0113858	3.24401e-06	-0.00623139	0.0159209	0.695503	0.0138281	0.0308558	0.654044	-0.0373996	0.0492423	0.447553	21.3902
Class	166	class.Clostridia.id.1859	rs112334273	21	39331325		G	A	0.0641008	0.0127404	3.81407e-07	-0.0248769	0.0175278	0.155817	0.00482358	0.0340126	0.887224	-0.0188833	0.054182	0.727453	25.3141
Class	167	class.Clostridia.id.1859	rs13105690	4	7418457	SORCS2	T	C	-0.0529097	0.011818	8.7779e-06	-0.00364568	0.0175057	0.835028	0.0549761	0.0339569	0.105448	-0.00573779	0.0541543	0.91562	20.044
Class	168	class.Clostridia.id.1859	rs13179700	5	149698225		T	C	0.0511937	0.0109569	3.37083e-06	-0.00222272	0.0165347	0.893064	-0.0355429	0.0320871	0.26799	-0.00368467	0.0510905	0.942506	21.8303
Class	169	class.Clostridia.id.1859	rs1842454	5	105724661		G	A	-0.0547202	0.0127338	8.72023e-06	-0.0189675	0.0201666	0.34694	0.00122113	0.0391297	0.975104	-0.0315185	0.0621543	0.612084	18.4662
Class	170	class.Clostridia.id.1859	rs2273429	14	52027354	NID2	A	G	-0.0724037	0.0153105	4.52136e-06	-0.0476296	0.0256471	0.0632951	0.0207129	0.0496779	0.676718	-0.152522	0.0793481	0.0545833	22.3637
Class	171	class.Clostridia.id.1859	rs6797343	3	89219564	EPHA3	G	T	0.0592279	0.0134556	9.35647e-06	-0.0233862	0.0198996	0.239912	0.0495762	0.0386469	0.199563	-0.0149045	0.0616268	0.808896	19.3751
Class	172	class.Clostridia.id.1859	rs6814436	4	160586149	LINC02477	T	C	0.0739995	0.0150815	9.65098e-07	-0.00394392	0.022555	0.861191	0.0055241	0.0436604	0.899317	-0.0932948	0.0694031	0.178869	24.0751
Class	173	class.Clostridia.id.1859	rs6815608	4	151210592	SH3D19	T	C	0.103803	0.0210883	4.01857e-07	-0.0387497	0.0217823	0.0752471	-0.00778243	0.042296	0.854014	-0.141604	0.0674691	0.0358344	24.2292
Class	174	class.Clostridia.id.1859	rs72738886	5	35770448	SPEF2,ENSG00000248969	T	C	0.086617	0.0190393	8.24241e-06	-0.00797726	0.0297643	0.788689	0.0007362	0.0576507	0.989811	-0.0915714	0.0919039	0.319065	20.6969
Class	175	class.Clostridia.id.1859	rs72915163	18	51266459		T	C	-0.0581025	0.0120557	1.34295e-06	0.00817183	0.0192417	0.671059	-0.0162454	0.0374069	0.664078	0.0680282	0.0594209	0.25227	23.2275
Class	176	class.Coriobacteriia.id.809	rs11250875	10	1880537		T	C	0.06075	0.0130939	4.82844e-06	-0.0105328	0.0190791	0.580906	-0.0288085	0.0369744	0.435893	0.00965704	0.0587687	0.869477	21.5256
Class	177	class.Coriobacteriia.id.809	rs11656361	17	8218014		A	C	0.0773006	0.017553	8.02017e-06	-0.0327481	0.0204188	0.108754	0.0413244	0.039684	0.29772	-0.11859	0.0630771	0.0600966	19.3939
Class	178	class.Coriobacteriia.id.809	rs12974142	19	52391913	ZNF528-AS1	G	A	0.0789796	0.0177205	8.51232e-06	-0.0459087	0.0306926	0.134717	-0.0363312	0.059371	0.54058	-0.159474	0.0954417	0.0947414	19.8646
Class	179	class.Coriobacteriia.id.809	rs13307134	7	105444233	PUS7	C	T	0.0565686	0.0126265	7.79931e-06	0.00217782	0.0211515	0.917992	0.0531977	0.0409876	0.194322	-0.121443	0.0653119	0.0629666	20.0718
Class	180	class.Coriobacteriia.id.809	rs1397793	5	91175634	LUCAT1	G	A	-0.0498855	0.0112446	9.77381e-06	-0.0124727	0.0172461	0.469546	-0.0472971	0.0334623	0.157526	0.0405862	0.0533097	0.44646	19.6815
Class	181	class.Coriobacteriia.id.809	rs1816223	12	11341087		A	G	-0.0586265	0.0129006	4.84114e-06	-0.0167731	0.0195904	0.391894	-0.0931253	0.0379835	0.0142171	-0.00152037	0.0605484	0.979967	20.6523
Class	182	class.Coriobacteriia.id.809	rs240104	1	176602295	PAPPA2	T	C	-0.0603429	0.0126849	1.51603e-06	-0.000294137	0.0175318	0.986614	-0.0408477	0.0339762	0.229269	0.0256182	0.0541087	0.635887	22.6296
Class	183	class.Coriobacteriia.id.809	rs2442778	3	11612938	VGLL4	G	A	-0.116408	0.0258545	9.02703e-06	0.0330414	0.0353408	0.349821	0.0712049	0.0684136	0.297969	-0.17376	0.108855	0.110432	20.2719
Class	184	class.Coriobacteriia.id.809	rs3025411	9	133647784	DBH	A	G	0.0926543	0.0209468	8.26912e-06	-0.0247446	0.0256904	0.335456	0.0171603	0.0498367	0.730599	0.018925	0.0793278	0.811441	19.5657
Class	185	class.Coriobacteriia.id.809	rs34739816	17	39220432	STAC2	G	T	0.0965017	0.0207666	3.88358e-06	0.0427899	0.0334469	0.200777	-0.095082	0.0650827	0.144031	0.0849027	0.103828	0.413516	21.5943
Class	186	class.Coriobacteriia.id.809	rs67561917	20	63440724	KCNQ2	A	G	-0.0714367	0.0154113	5.39129e-06	-0.00676506	0.0202926	0.738851	0.022447	0.039387	0.568739	-0.0706383	0.0627666	0.260414	21.4863
Class	187	class.Coriobacteriia.id.809	rs719099	10	64039457	ENSG00000228566	A	G	0.0778402	0.0155815	5.43317e-07	-0.0512636	0.0264742	0.0528238	-0.111211	0.0512926	0.030146	0.0872118	0.0817551	0.286087	24.9568
Class	188	class.Coriobacteriia.id.809	rs8010111	14	39191305		G	A	-0.103377	0.0229286	6.89624e-06	-0.00955919	0.0286811	0.738914	-0.0556944	0.0555801	0.316316	0.0881246	0.0888591	0.321327	20.3278
Class	189	class.Deltaproteobacteria.id.3087	rs1035691	11	10637188	IRAG1	A	G	-0.055176	0.0121602	9.65172e-06	-0.0109258	0.0160874	0.497042	-0.0182033	0.0311915	0.559491	0.00439999	0.0496919	0.929443	20.5883
Class	190	class.Deltaproteobacteria.id.3087	rs11599763	10	11813600		T	C	-0.0544219	0.0117397	3.94123e-06	-0.0149201	0.0160798	0.353473	-0.00585608	0.0312316	0.851265	0.064679	0.049633	0.192525	21.49
Class	191	class.Deltaproteobacteria.id.3087	rs17084793	18	71645678		G	A	-0.0710762	0.015953	5.68634e-06	-0.0117636	0.02226	0.597176	-0.0231973	0.0431976	0.591265	0.0108762	0.0687217	0.874248	19.8501
Class	192	class.Deltaproteobacteria.id.3087	rs17791387	9	79219511		A	G	-0.0735881	0.0154246	1.60223e-06	-0.0201296	0.0267007	0.45091	0.00337684	0.0518785	0.948101	-0.025765	0.0823267	0.75431	22.7607
Class	193	class.Deltaproteobacteria.id.3087	rs2838334	21	43645080	HSF2BP	G	A	0.0561722	0.0124124	5.44551e-06	-0.0215794	0.0164746	0.190244	-0.0160362	0.0319261	0.615464	0.0345566	0.0508594	0.496851	20.4801
Class	194	class.Deltaproteobacteria.id.3087	rs3935584	2	233064573	INPP5D	C	T	-0.0523485	0.011566	7.50121e-06	-0.00728884	0.0157233	0.642957	-0.0151557	0.0305179	0.619458	-0.0262649	0.0486798	0.589511	20.4851
Class	195	class.Deltaproteobacteria.id.3087	rs4506934	17	2953368	RAP1GAP2	C	T	-0.0936514	0.02012	3.58887e-06	0.0124513	0.0244624	0.610755	0.0712613	0.0473635	0.132437	-0.0168914	0.0756941	0.823416	21.6656
Class	196	class.Deltaproteobacteria.id.3087	rs55744759	8	56955112		A	G	-0.0779693	0.0170738	7.3137e-06	-0.0179833	0.0248342	0.468982	-0.0265186	0.0480573	0.581077	-0.0273386	0.0768012	0.721867	20.8538
Class	197	class.Deltaproteobacteria.id.3087	rs6058181	20	35106998		C	T	0.0825716	0.0165958	3.39554e-07	0.00507982	0.0212132	0.810745	0.00596946	0.0412666	0.884983	0.0239284	0.0656332	0.715426	24.755
Class	198	class.Deltaproteobacteria.id.3087	rs62020470	15	95617836		A	G	-0.0585411	0.0129358	4.85084e-06	-0.0499179	0.0204599	0.0146957	-0.0547574	0.0397372	0.168207	-0.0575303	0.0631675	0.362423	20.4801
Class	199	class.Deltaproteobacteria.id.3087	rs9928243	16	71507738	ZNF19	C	A	-0.0538457	0.0117718	5.02081e-06	0.0206692	0.0157073	0.18821	0.0389168	0.0304579	0.201346	0.0636013	0.0485376	0.190077	20.9227
Class	200	class.Erysipelotrichia.id.2147	rs1074800	5	3002432		A	G	0.0492438	0.010887	6.14583e-06	-0.00989816	0.0159041	0.533702	-0.0482584	0.0308623	0.117895	0.0580326	0.0491086	0.237317	20.459
Class	201	class.Erysipelotrichia.id.2147	rs10781552	10	132083729	JAKMIP3	C	T	-0.0552212	0.0116074	2.33114e-06	-0.0353634	0.0174315	0.0424884	-0.0396947	0.0338482	0.240906	-0.144665	0.0544136	0.00784621	22.6329
Class	202	class.Erysipelotrichia.id.2147	rs17530232	13	39811320		A	G	0.10305	0.0224648	2.79123e-06	-0.0243208	0.0354021	0.492091	-0.0298382	0.0687758	0.664399	0.0209631	0.109534	0.848225	21.0423
Class	203	class.Erysipelotrichia.id.2147	rs1884466	1	63673525		C	T	-0.0475363	0.0106939	9.52701e-06	-0.00972124	0.0157556	0.537232	-0.0138781	0.0305812	0.649964	-0.0835706	0.0487246	0.0863157	19.7598
Class	204	class.Erysipelotrichia.id.2147	rs2300774	3	196066841	TFRC	G	A	0.0524152	0.0106784	8.95466e-07	0.0124804	0.015734	0.427655	0.0271821	0.0305341	0.373346	0.00137882	0.048751	0.977437	24.0937
Class	205	class.Erysipelotrichia.id.2147	rs290833	1	96991871		T	G	-0.0497374	0.0111376	8.029e-06	0.0119134	0.0157211	0.448571	0.00425694	0.0305162	0.889057	0.0221176	0.0486279	0.649229	19.9425
Class	206	class.Erysipelotrichia.id.2147	rs35161940	17	72331083	LINC00511	T	C	-0.0806041	0.0167641	1.8451e-06	0.00658081	0.0254151	0.795687	-0.0378825	0.0493362	0.44258	-0.0993214	0.0785976	0.206348	23.1182
Class	207	class.Erysipelotrichia.id.2147	rs4078432	14	48528003		C	T	-0.0608929	0.0133764	4.23104e-06	-0.0102233	0.0207911	0.622922	0.0149058	0.040338	0.711739	-0.0675698	0.0642437	0.292904	20.7232
Class	208	class.Erysipelotrichia.id.2147	rs56970041	14	79891267		T	G	0.0724144	0.0164471	5.40344e-06	0.0480481	0.0328461	0.143516	0.034405	0.0634231	0.587496	-0.00304531	0.101643	0.976098	19.3854
Class	209	class.Erysipelotrichia.id.2147	rs62504403	8	38946033	PLEKHA2	C	T	0.0681159	0.0127883	1.12265e-07	0.031826	0.0198146	0.108233	0.0692167	0.0384763	0.0720278	-0.0738404	0.0611199	0.227	28.3706
Class	210	class.Erysipelotrichia.id.2147	rs7234058	18	5830508	MIR3976HG	T	C	-0.0945759	0.0194091	9.12341e-07	0.0404025	0.0272828	0.138639	0.0251098	0.0530499	0.635982	0.0896361	0.0841299	0.286673	23.7438
Class	211	class.Erysipelotrichia.id.2147	rs7826267	8	3097430	CSMD1	T	G	-0.0839071	0.0199131	9.28449e-06	0.0118344	0.0317938	0.709726	-0.0548615	0.0617384	0.374211	0.0567247	0.0979008	0.562312	17.755
Class	212	class.Erysipelotrichia.id.2147	rs8003149	14	55689786	KTN1	C	T	0.0538798	0.0116888	4.08475e-06	-0.0191618	0.0166057	0.24853	0.0107011	0.0321873	0.739541	0.0350761	0.0512906	0.494058	21.2477
Class	213	class.Gammaproteobacteria.id.3303	rs11181912	12	43179149		G	A	-0.0579153	0.0118796	9.94762e-07	-0.0122295	0.0167602	0.465587	-0.0292946	0.032509	0.367523	0.0194678	0.0518247	0.70718	23.7673
Class	214	class.Gammaproteobacteria.id.3303	rs12404135	1	186533562		A	G	-0.0788843	0.0172415	8.89485e-06	-0.0488151	0.0295408	0.0984396	-0.00364806	0.0570932	0.949053	-0.143378	0.0913476	0.11651	20.9329
Class	215	class.Gammaproteobacteria.id.3303	rs2234691	10	47353680	RBP3	T	C	0.0762905	0.0171962	8.39264e-06	-0.0297079	0.0239608	0.215028	-0.022092	0.0462801	0.63311	-0.126651	0.0738462	0.0863316	19.6823
Class	216	class.Gammaproteobacteria.id.3303	rs6706173	2	167130482	XIRP2,XIRP2-AS1	A	C	0.074251	0.0146392	1.99495e-07	0.0114949	0.0227705	0.613689	0.0463873	0.0441371	0.293267	0.0511784	0.0705584	0.468247	25.7257
Class	217	class.Gammaproteobacteria.id.3303	rs75101789	3	18574411	SATB1-AS1	C	T	0.0729012	0.0163003	8.78789e-06	0.0433693	0.0279812	0.121155	0.0141359	0.0543397	0.794756	0.0979932	0.0868238	0.259048	20.0023
Class	218	class.Gammaproteobacteria.id.3303	rs79795896	18	50658878	MAPK4	A	G	-0.15921	0.0351373	7.92404e-06	0.0115001	0.0374088	0.758527	0.0668868	0.0723182	0.355019	-0.161185	0.115449	0.162667	20.5307
Class	219	class.Gammaproteobacteria.id.3303	rs9494710	6	137291417		C	T	-0.0549673	0.0120924	4.54607e-06	0.0144268	0.0167669	0.389552	0.0210011	0.0325032	0.5182	0.0461952	0.051781	0.372326	20.6625
Class	220	class.Lentisphaeria.id.2250	rs1002941	15	100702485		G	A	0.105025	0.0233484	8.14836e-06	-0.00233676	0.0182243	0.897973	-0.0242447	0.0353781	0.493152	0.00454498	0.0563392	0.935703	20.2334
Class	221	class.Lentisphaeria.id.2250	rs11770843	7	147098287	CNTNAP2	C	T	0.109431	0.0234879	1.90729e-06	-0.0203762	0.0167581	0.224023	-0.0601993	0.0325249	0.0641889	0.0339826	0.0518146	0.51192	21.7066
Class	222	class.Lentisphaeria.id.2250	rs17114848	15	24917388	SNRPN	G	A	0.152377	0.0324332	4.05865e-06	-0.0276351	0.0265363	0.297686	0.0476883	0.0515035	0.354487	0.024128	0.0815893	0.767439	22.0729
Class	223	class.Lentisphaeria.id.2250	rs2031282	13	20113040		A	G	0.122369	0.0270329	4.3826e-06	-0.00171121	0.0208464	0.934578	-0.0552633	0.0405485	0.172916	0.0352013	0.0646681	0.586208	20.4905
Class	224	class.Lentisphaeria.id.2250	rs2825714	21	19651652		A	G	-0.13741	0.0289246	1.72211e-06	-0.0040948	0.0210293	0.845613	0.0200895	0.0407335	0.621876	-0.092887	0.0650103	0.15306	22.5685
Class	225	class.Lentisphaeria.id.2250	rs62570196	9	108323890		C	T	-0.21635	0.0439866	1.07926e-06	0.00452904	0.0393929	0.908468	0.033885	0.0765781	0.658135	-0.128188	0.121619	0.291875	24.1922
Class	226	class.Lentisphaeria.id.2250	rs72640280	1	11883735		A	G	0.220207	0.0486196	5.18035e-06	-0.00494484	0.0344629	0.885909	0.00625028	0.066732	0.925377	0.0517853	0.106731	0.627538	20.5134
Class	227	class.Lentisphaeria.id.2250	rs77599476	20	62762910		A	G	0.230292	0.0480168	1.86133e-06	0.00403148	0.0347432	0.907624	0.135594	0.0674758	0.0444826	-0.10755	0.107934	0.319035	23.0022
Class	228	class.Melainabacteria.id.1589	rs10148250	14	106605442		G	A	0.0861928	0.0193381	8.67135e-06	0.00598393	0.0165344	0.717421	-0.0322026	0.0319533	0.313549	0.00138698	0.0510514	0.978326	19.8662
Class	229	class.Melainabacteria.id.1589	rs10738747	9	26184580		G	A	0.0814624	0.0184409	9.95804e-06	0.00833251	0.0158129	0.598232	0.0192264	0.0307169	0.531365	0.14129	0.0479714	0.00322656	19.5141
Class	230	class.Melainabacteria.id.1589	rs11150282	16	80459808	DYNLRB2-AS1	T	C	0.0989487	0.0196972	6.02892e-07	-0.0268942	0.0163415	0.0998137	-0.0115737	0.0317249	0.71525	-0.0985956	0.0505162	0.0509659	25.2356
Class	231	class.Melainabacteria.id.1589	rs113884518	9	24648999		T	C	-0.205352	0.0454982	8.0567e-06	-0.0111494	0.0516615	0.829131	-0.010171	0.100179	0.919132	-0.0785379	0.160218	0.623996	20.3708
Class	232	class.Melainabacteria.id.1589	rs28678345	17	55828967	PCTP	T	C	0.214848	0.0470878	6.69088e-06	0.0343067	0.0364319	0.346364	-0.00331649	0.0707692	0.962622	-0.0523639	0.112179	0.64065	20.8184
Class	233	class.Melainabacteria.id.1589	rs367480	11	2916401	SLC22A18	G	A	-0.083758	0.0185796	8.19925e-06	-0.0220799	0.0163969	0.178113	-0.0489578	0.0317976	0.123641	-0.0353079	0.0506863	0.486056	20.3226
Class	234	class.Melainabacteria.id.1589	rs4129395	9	113213109	FKBP15	G	A	0.0896187	0.0185106	1.48056e-06	-0.0221282	0.0156413	0.157149	0.0101752	0.0303641	0.737546	-0.0190633	0.0483405	0.693319	23.44
Class	235	class.Melainabacteria.id.1589	rs789069	18	1008277	ENSG00000263551	A	C	-0.103539	0.0234287	6.84635e-06	0.0142756	0.0225023	0.525817	0.00690039	0.04361	0.874276	-0.0673292	0.0694706	0.332457	19.5305
Class	236	class.Melainabacteria.id.1589	rs79790072	15	100207478	ADAMTS17	T	C	0.226722	0.0487841	3.29009e-06	-0.0121294	0.0455204	0.789883	-0.0519231	0.0884652	0.557249	0.261483	0.141275	0.064186	21.5989
Class	237	class.Melainabacteria.id.1589	rs9864379	3	14265449		T	C	-0.159735	0.0292553	5.3606e-08	-0.0124324	0.0221394	0.574422	-0.01362	0.0429965	0.751417	-0.0792461	0.0685884	0.247932	29.8118
Class	238	class.Methanobacteria.id.119	rs10202904	2	124682691	CNTNAP5	T	G	-0.121754	0.0235357	3.0143e-07	-0.00718932	0.0159779	0.652744	0.0169768	0.0310256	0.58425	0.0780551	0.0494565	0.114506	26.7615
Class	239	class.Methanobacteria.id.119	rs10424197	19	45936063	NOVA2	G	A	-0.111274	0.0247517	9.27887e-06	0.0129398	0.0181183	0.475113	-0.0456047	0.0351884	0.194971	0.0628165	0.0559489	0.261545	20.2106
Class	240	class.Methanobacteria.id.119	rs4257531	3	2044483		G	A	0.164498	0.0364959	7.44344e-06	0.0375401	0.0258284	0.146101	0.0832946	0.0501065	0.0964428	0.116915	0.0797789	0.142786	20.3158
Class	241	class.Methanobacteria.id.119	rs6508769	19	28336853	ENSG00000267320	T	C	0.153519	0.0344519	8.22529e-06	0.023482	0.0221607	0.289314	0.021867	0.0430769	0.611715	0.0739049	0.0686653	0.28179	19.8564
Class	242	class.Methanobacteria.id.119	rs6776814	3	15011576	MRPS25,NR2C2	T	C	-0.199566	0.0411825	1.63062e-06	-0.0485137	0.0556572	0.383398	-0.16084	0.107749	0.135507	-0.205861	0.172027	0.231433	23.4827
Class	243	class.Methanobacteria.id.119	rs73068003	7	10734305	MGC4859	G	T	-0.15814	0.0351803	8.44583e-06	-0.00457976	0.0267347	0.863985	0.059619	0.0518262	0.249994	-0.100781	0.0827074	0.223024	20.2063
Class	244	class.Methanobacteria.id.119	rs73457410	13	41382045		A	G	0.21534	0.0436695	1.40855e-06	0.0194106	0.0322186	0.546865	0.101813	0.0625958	0.103842	-0.129142	0.0994545	0.194115	24.316
Class	245	class.Methanobacteria.id.119	rs75208022	12	21185927	SLCO1B1	C	T	-0.227245	0.048763	5.92103e-06	0.0396522	0.0269248	0.140833	0.00554994	0.052212	0.915348	-0.184959	0.0834377	0.026641	21.7173
Class	246	class.Methanobacteria.id.119	rs894996	4	103497150		C	A	0.216999	0.0449076	1.87557e-06	-0.0387691	0.0309676	0.210597	-0.0676454	0.0600859	0.260245	0.0175329	0.0961374	0.85529	23.3495
Class	247	class.Mollicutes.id.3920	rs10108398	8	58528265		G	A	0.0769142	0.0153953	1.09e-06	-0.00615936	0.0175189	0.72515	-0.0169325	0.0339242	0.617691	0.00898722	0.0540986	0.868057	24.9596
Class	248	class.Mollicutes.id.3920	rs11890098	2	156676037	LINC01958	A	G	0.074438	0.0153389	9.56571e-07	0.0219653	0.0174604	0.208389	-0.0038103	0.033941	0.910615	0.0247579	0.0538112	0.645454	23.5507
Class	249	class.Mollicutes.id.3920	rs12566890	1	61385192	NFIA	T	G	-0.101147	0.0230978	3.65095e-06	0.014041	0.0233497	0.547617	0.0275175	0.0452919	0.543479	0.0684613	0.0724249	0.34452	19.1763
Class	250	class.Mollicutes.id.3920	rs17214486	14	96693337		C	A	0.06099	0.0135623	6.60866e-06	-0.0378056	0.0168247	0.0246383	-0.0520489	0.0325914	0.110263	-0.0889264	0.0520917	0.0878011	20.2233
Class	251	class.Mollicutes.id.3920	rs2464826	7	79860934	GNAI1	A	C	0.0944239	0.0211806	8.39505e-06	-0.0672176	0.0251554	0.00753807	-0.0294878	0.0481027	0.539865	-0.0350019	0.0767283	0.64826	19.8741
Class	252	class.Mollicutes.id.3920	rs28537087	15	94766447		G	A	0.0820873	0.0188312	8.07399e-06	0.00767861	0.0182119	0.673297	0.0228925	0.03531	0.516772	-0.0110243	0.0563904	0.845001	19.0019
Class	253	class.Mollicutes.id.3920	rs3768491	1	109423364	PSMA5	A	G	-0.0681052	0.0149061	4.23352e-06	0.0150124	0.0172448	0.384002	0.0187227	0.0334688	0.575883	0.00867806	0.0533051	0.870676	20.8753
Class	254	class.Mollicutes.id.3920	rs4885016	13	72596351		T	C	-0.0819606	0.0181628	7.26986e-06	-0.012615	0.0228854	0.581479	0.0068831	0.0444097	0.876828	0.0407008	0.0707484	0.565096	20.3632
Class	255	class.Mollicutes.id.3920	rs6043847	20	16278879	KIF16B	T	C	-0.114937	0.0248606	4.55476e-06	-0.00245948	0.0333941	0.941289	-0.0375083	0.0646864	0.562018	0.0159416	0.102693	0.876636	21.3746
Class	256	class.Mollicutes.id.3920	rs72901605	11	47082326	CSTPP1	T	C	-0.0841852	0.0178119	3.2579e-06	-0.0348176	0.0246275	0.157431	-0.00988405	0.0478353	0.836301	-0.125384	0.0761969	0.0998619	22.3383
Class	257	class.Mollicutes.id.3920	rs74603314	14	46050515	LINC00871	T	C	0.221639	0.0462918	1.55689e-06	0.0601173	0.0403163	0.135925	0.10353	0.0780911	0.184919	0.0124412	0.124709	0.920534	22.9238
Class	258	class.Mollicutes.id.3920	rs78169027	11	108568360	EXPH5	A	G	-0.108283	0.0237289	5.8761e-06	-0.0193409	0.0333094	0.561481	-0.00310892	0.0646821	0.961665	-0.0589299	0.103064	0.567471	20.824
Class	259	class.Negativicutes.id.2164	rs1135612	7	75980359	POR	G	A	0.0529785	0.0119177	9.26307e-06	-0.0313877	0.0192845	0.103607	-0.0238055	0.0374504	0.525003	0.012673	0.0596318	0.8317	19.7614
Class	260	class.Negativicutes.id.2164	rs13086907	3	142416275	XRN1	G	A	0.0625312	0.0131735	1.95488e-06	0.000322984	0.0187907	0.986286	-0.0117015	0.0364754	0.748359	-0.00941068	0.0581817	0.871506	22.5315
Class	261	class.Negativicutes.id.2164	rs1643968	5	165839623		T	C	-0.0565284	0.0112298	4.14596e-07	0.0147377	0.0163361	0.366975	-0.00223256	0.0317072	0.943866	0.0844714	0.050522	0.0945301	25.339
Class	262	class.Negativicutes.id.2164	rs1649999	10	78326315	LINC00595,ENSG00000282863	A	G	0.0748989	0.0166458	7.5812e-06	-0.0117689	0.0266895	0.659244	-0.00113915	0.0516175	0.982393	0.0279326	0.0827753	0.735777	20.2462
Class	263	class.Negativicutes.id.2164	rs2834062	21	33005177	C21orf62-AS1,ENSG00000227757	A	G	0.0489057	0.0108842	8.4392e-06	0.0244936	0.0172464	0.155545	-0.0152878	0.0334403	0.647551	0.0556213	0.053246	0.296204	20.1897
Class	264	class.Negativicutes.id.2164	rs4463806	10	113838234	DCLRE1A	T	C	-0.0543966	0.0129365	7.80662e-06	0.00924416	0.0199029	0.642316	0.00875265	0.0386171	0.820694	0.0831023	0.0614919	0.176556	17.6811
Class	265	class.Negativicutes.id.2164	rs4722181	7	22777952		T	G	0.0501306	0.0105798	2.00112e-06	-0.011006	0.0156848	0.482866	-0.01664	0.0304395	0.584614	-0.0643914	0.0484912	0.184212	22.4518
Class	266	class.Negativicutes.id.2164	rs60274479	16	21238604	ANKS4B	T	C	-0.0659623	0.0134137	1.1623e-06	-0.00421493	0.0198064	0.831478	-0.0474881	0.0383838	0.216016	0.0515206	0.0610894	0.399025	24.1822
Class	267	class.Negativicutes.id.2164	rs61249479	9	122150629	NDUFA8	A	C	0.0777075	0.0168628	2.95471e-06	0.0251563	0.0216029	0.244227	-0.0221147	0.0419082	0.597712	0.0658415	0.0668276	0.324504	21.2357
Class	268	class.Negativicutes.id.2164	rs71405394	15	100704883		G	A	-0.114178	0.02405	2.16631e-06	-0.0174611	0.0311186	0.574718	-0.0244536	0.0600481	0.683836	0.0134136	0.0954284	0.888216	22.539
Class	269	class.Negativicutes.id.2164	rs73232831	4	17411803		G	A	-0.151829	0.0314932	1.87452e-06	0.054243	0.0430731	0.207913	-0.0307577	0.0838266	0.713677	0.15705	0.132581	0.236192	23.2421
Class	270	class.Negativicutes.id.2164	rs9423647	10	5537855		G	A	0.047817	0.0105282	6.06114e-06	0.00880981	0.0157662	0.576312	0.043513	0.0305453	0.15429	-0.0319525	0.048699	0.511744	20.628
Class	271	class.Verrucomicrobiae.id.4029	rs111862613	12	129825125	TMEM132D	T	C	0.090699	0.0196746	3.73846e-06	0.0134764	0.0209204	0.519462	0.016395	0.0405081	0.685673	0.0984073	0.064654	0.127994	21.2517
Class	272	class.Verrucomicrobiae.id.4029	rs117107102	18	51947265		A	G	0.204683	0.0431573	2.91821e-06	0.0925111	0.0371136	0.0126794	0.0209372	0.0718437	0.770724	0.0380116	0.115362	0.741778	22.4934
Class	273	class.Verrucomicrobiae.id.4029	rs11729256	4	94106121		T	C	0.0749798	0.0150177	6.7309e-07	-0.00380001	0.0208797	0.855587	0.0554553	0.0405277	0.171208	-0.0716755	0.0644084	0.265782	24.9277
Class	274	class.Verrucomicrobiae.id.4029	rs12908520	15	97027427		G	A	0.0618926	0.0130946	2.17163e-06	-0.00627818	0.0158292	0.691648	-0.0406486	0.0307041	0.185542	0.0549028	0.048868	0.261229	22.3404
Class	275	class.Verrucomicrobiae.id.4029	rs2602429	16	81029544	CENPN,CENPN-AS1,ENSG00000284512	C	T	0.0746844	0.0156194	2.58297e-06	-0.00018271	0.017867	0.991841	0.0150121	0.0346143	0.664509	0.118183	0.0551701	0.032181	22.8628
Class	276	class.Verrucomicrobiae.id.4029	rs4242783	10	5022135		G	A	0.0689292	0.0147693	2.63612e-06	0.021202	0.0174482	0.224311	-0.0159658	0.0338443	0.637111	0.0901563	0.053777	0.093644	21.7815
Class	277	class.Verrucomicrobiae.id.4029	rs4936098	11	130410772	ADAMTS8	A	G	0.0648843	0.0135928	1.12221e-06	0.00943115	0.0164238	0.565808	-0.0301215	0.031864	0.344498	-0.0228379	0.0507156	0.652484	22.7856
Class	278	class.Verrucomicrobiae.id.4029	rs61779207	1	40608800		G	A	-0.0758309	0.0167762	6.72285e-06	-0.0345914	0.0188221	0.0660906	-0.00648177	0.0364656	0.858919	-0.0908379	0.0581382	0.118183	20.4318
Class	279	class.Verrucomicrobiae.id.4029	rs74542928	4	99623031	MTTP,ENSG00000248676	T	C	0.112164	0.0236422	1.63222e-06	0.0353258	0.037062	0.340512	0.0673907	0.0716354	0.346835	0.00196412	0.114412	0.986303	22.5076
Class	280	class.Verrucomicrobiae.id.4029	rs9349825	6	56476683	DST	A	G	-0.0704036	0.0147128	2.53687e-06	0.036171	0.0201343	0.0724169	0.000308167	0.0391291	0.993716	0.036207	0.06233	0.561313	22.8981
Class	281	class.Verrucomicrobiae.id.4029	rs941682	20	33280034	BPIFB1	G	A	-0.0631436	0.0143767	9.61003e-06	-0.0215077	0.0175663	0.220811	0.00396471	0.0340112	0.9072	-0.0707432	0.0543717	0.193223	19.2902
Order	282	order.Actinomycetales.id.420	rs2889192	9	73779652		G	T	0.0884052	0.0194997	3.96723e-06	0.0121699	0.0220789	0.581495	-0.0406815	0.0428295	0.342191	0.0827641	0.0683109	0.225674	20.5542
Order	283	order.Actinomycetales.id.420	rs34583783	6	66497478		G	T	0.123688	0.0264254	5.53884e-06	0.0370687	0.0327217	0.257278	-0.024357	0.0632472	0.700156	-0.0579739	0.10108	0.566276	21.9084
Order	284	order.Actinomycetales.id.420	rs35011108	6	132686341	VNN1	A	G	0.241546	0.0503803	1.87658e-06	0.0058001	0.0311807	0.852433	0.0386021	0.0604256	0.522929	-0.025376	0.0961277	0.791794	22.9868
Order	285	order.Actinomycetales.id.420	rs4073240	6	168824686		G	A	0.074973	0.0164672	5.67895e-06	-0.00528014	0.0161414	0.743579	-0.0457555	0.0312959	0.143734	-0.00785741	0.0499322	0.87496	20.7287
Order	286	order.Bacillales.id.1674	rs10233278	7	117856090	CTTNBP2	T	C	-0.116319	0.0248527	3.50803e-06	-0.0259378	0.0158492	0.101727	-0.0245012	0.0307696	0.425869	-0.0463795	0.0489047	0.342944	21.9054
Order	287	order.Bacillales.id.1674	rs10410917	19	14859629		T	C	0.11471	0.0250025	5.57348e-06	0.0160413	0.0160655	0.318039	0.0332358	0.03114	0.285835	-0.051966	0.0496411	0.295176	21.0493
Order	288	order.Bacillales.id.1674	rs11034576	11	38064161		A	G	0.205765	0.0453311	8.85974e-06	0.0293499	0.0236855	0.21529	0.0621453	0.0460643	0.177305	0.022009	0.0731412	0.763482	20.6039
Order	289	order.Bacillales.id.1674	rs11207728	1	61361862	NFIA	G	A	-0.14455	0.0316912	5.73457e-06	0.0177453	0.0211622	0.40173	0.0753718	0.0410497	0.0663407	-0.013679	0.0653581	0.83422	20.8047
Order	290	order.Bacillales.id.1674	rs11844714	14	48532023		A	G	-0.143245	0.0320272	5.06212e-06	-0.0074831	0.0193414	0.698834	-0.0248066	0.0375982	0.509394	-0.0411792	0.0596957	0.490309	20.0043
Order	291	order.Bacillales.id.1674	rs1287018	20	5845828	SHLD1	G	A	0.141125	0.0319309	9.87091e-06	-0.00550365	0.0201311	0.784552	-0.0866464	0.0391068	0.0267165	0.0213609	0.062126	0.730974	19.5338
Order	292	order.Bacillales.id.1674	rs4617108	7	49384236		A	G	0.248861	0.0525929	1.97506e-06	-0.00964754	0.0279253	0.729736	-0.0776478	0.0542495	0.152342	-0.0800281	0.0857998	0.350959	22.3903
Order	293	order.Bacillales.id.1674	rs74420793	4	126845554		A	G	-0.164413	0.0353763	3.07323e-06	-0.00372981	0.0257547	0.884853	0.0389489	0.0499891	0.435893	-0.047372	0.0797668	0.552593	21.5997
Order	294	order.Bacteroidales.id.913	rs11146701	10	38769138		A	G	0.0473596	0.010541	7.08228e-06	0.0236872	0.0164714	0.150411	0.0605214	0.032001	0.0585936	-0.0129422	0.050845	0.799077	20.1861
Order	295	order.Bacteroidales.id.913	rs17343978	22	27037922		A	C	-0.0552057	0.0120278	8.35928e-06	0.0143985	0.0193742	0.457372	0.0379988	0.0376395	0.312712	-0.0719499	0.0599014	0.229697	21.0668
Order	296	order.Bacteroidales.id.913	rs2032750	2	53603889	ASB3	T	C	-0.0508393	0.0106807	1.91509e-06	0.010301	0.0157494	0.513078	-0.00266863	0.0305491	0.930389	0.0923049	0.0486032	0.057544	22.6567
Order	297	order.Bacteroidales.id.913	rs4146051	2	212325270	ERBB4	A	G	-0.107377	0.0245661	8.76426e-06	0.0355563	0.0289417	0.219241	-0.0698906	0.0560882	0.212734	-0.0292528	0.0894561	0.743663	19.1051
Order	298	order.Bacteroidales.id.913	rs4916508	3	196209918	ZDHHC19	G	A	-0.0466729	0.0105312	8.47116e-06	-0.00146298	0.0158679	0.926541	-0.0221292	0.0307653	0.471963	0.0246336	0.0489735	0.614964	19.6413
Order	299	order.Bacteroidales.id.913	rs55773148	13	69948897	KLHL1	G	A	-0.121514	0.0236759	3.89585e-07	-0.0205032	0.0347416	0.555081	-0.153352	0.0672759	0.0226407	0.120579	0.107754	0.263134	26.3413
Order	300	order.Bacteroidales.id.913	rs62531359	8	70003946		T	G	0.0655728	0.0149891	9.08665e-06	0.00810898	0.020305	0.689628	0.0127785	0.0394645	0.746091	0.0376227	0.0627328	0.548686	19.1381
Order	301	order.Bacteroidales.id.913	rs62575403	9	133628698	ENSG00000261018	C	T	0.140055	0.0311128	7.06129e-06	-0.034812	0.0387426	0.368894	-0.151819	0.0747731	0.0423165	0.050706	0.118986	0.669997	20.2636
Order	302	order.Bacteroidales.id.913	rs72706335	1	157525648	FCRL5	T	C	-0.22241	0.0493458	7.65519e-06	0.0341192	0.0498759	0.493924	0.169556	0.0965467	0.0790533	-0.0696245	0.154669	0.652601	20.3145
Order	303	order.Bacteroidales.id.913	rs73975615	17	6557880		G	A	-0.207018	0.0442633	1.21616e-06	-0.114916	0.0912129	0.207718	-0.214266	0.176318	0.224281	-0.22858	0.281905	0.417457	21.874
Order	304	order.Bacteroidales.id.913	rs7631304	3	89290377	EPHA3,ENSG00000285780	G	A	-0.0645771	0.0132957	8.36781e-07	-0.0326901	0.0220554	0.138293	0.0243828	0.0428831	0.569637	-0.0340557	0.0683382	0.618244	23.5902
Order	305	order.Bacteroidales.id.913	rs79585701	8	13252676	DLC1	A	C	0.0646823	0.0149628	9.98589e-06	0.00814306	0.0224422	0.716719	-0.012103	0.0435915	0.781284	-0.0763313	0.0691606	0.269731	18.6872
Order	306	order.Bacteroidales.id.913	rs929878	16	74256742	PSMD7-DT	C	T	-0.0548532	0.012153	4.73377e-06	0.0112804	0.0190961	0.55471	0.0332034	0.0370865	0.370628	0.0116114	0.0590072	0.844001	20.3723
Order	307	order.Bifidobacteriales.id.432	rs10831953	11	13076504	ENSG00000255558	G	A	0.0537537	0.0123746	9.94742e-06	0.00785264	0.0170883	0.645852	-0.0416155	0.0331366	0.20916	-0.00383555	0.0527978	0.942088	18.8693
Order	308	order.Bifidobacteriales.id.432	rs12446429	16	848055	ENSG00000287855	T	C	0.0810099	0.019073	8.52886e-06	0.00559671	0.0203184	0.78297	0.0177398	0.0393314	0.651965	0.0338995	0.0628413	0.589579	18.04
Order	309	order.Bifidobacteriales.id.432	rs13020688	2	192013806	TMEFF2,CAVIN2-AS1	G	A	0.0584045	0.0122081	1.57375e-06	-0.0133477	0.0171152	0.435465	-0.0113511	0.0332561	0.732858	0.0697751	0.0529192	0.187329	22.8872
Order	310	order.Bifidobacteriales.id.432	rs182549	2	135859184	MCM6	C	T	0.11707	0.0126703	5.942e-20	0.0196044	0.0161196	0.223915	0.0327952	0.0312934	0.294642	0.0213359	0.0497951	0.668305	85.3717
Order	311	order.Bifidobacteriales.id.432	rs4957061	5	520981	SLC9A3	T	C	0.0569873	0.0116907	1.1517e-06	-0.00910305	0.0159871	0.569086	0.0413851	0.0310328	0.182338	-0.0373354	0.0494301	0.450059	23.7614
Order	312	order.Bifidobacteriales.id.432	rs540489	17	74901626		T	G	-0.0632518	0.013817	5.36811e-06	-0.0529448	0.0206644	0.0104033	-0.0551848	0.0400064	0.167771	-0.0306807	0.0638961	0.63111	20.9567
Order	313	order.Bifidobacteriales.id.432	rs55888705	4	1516099		A	G	0.053673	0.0120586	8.66208e-06	0.00318564	0.017409	0.854807	0.0495405	0.0338062	0.142805	0.0308366	0.0538633	0.566984	19.8114
Order	314	order.Bifidobacteriales.id.432	rs6899771	6	96958344	KLHL32	A	G	-0.0914312	0.0202604	7.27995e-06	0.0445902	0.0260507	0.0869581	0.0208035	0.0505081	0.680423	0.125116	0.0803316	0.119354	20.3655
Order	315	order.Bifidobacteriales.id.432	rs7174549	15	91920073	SLCO3A1	C	T	0.0551726	0.0124655	6.8678e-06	0.00825367	0.0163151	0.612933	0.0155853	0.0316132	0.622012	0.0335768	0.0504561	0.505752	19.5898
Order	316	order.Bifidobacteriales.id.432	rs7322849	13	112205515		T	C	0.110676	0.0200996	1.74032e-08	0.0915454	0.0267116	0.000609902	0.0850928	0.0529955	0.108349	0.200233	0.0793804	0.0116541	30.3202
Order	317	order.Bifidobacteriales.id.432	rs857444	6	14617360	ENSG00000289958	C	T	0.0553965	0.0120669	3.82492e-06	-0.00057515	0.0162434	0.971754	-0.0178065	0.0315134	0.572042	0.0120967	0.0501915	0.809546	21.0752
Order	318	order.Burkholderiales.id.2874	rs1511453	4	23586839	ENSG00000250137	A	G	0.0910999	0.0199479	8.00097e-06	-0.0246068	0.0334196	0.461548	0.0923047	0.0646154	0.153141	-0.221941	0.103103	0.0313495	20.8564
Order	319	order.Burkholderiales.id.2874	rs1928341	1	153267537		A	G	0.0507782	0.0110587	4.51508e-06	0.034606	0.0159334	0.0298621	0.0592151	0.0309013	0.0553312	0.00179173	0.049219	0.970961	21.0837
Order	320	order.Burkholderiales.id.2874	rs2321387	13	58115206		G	A	-0.0508514	0.0109588	3.25787e-06	-0.00606131	0.0158512	0.702174	0.0382112	0.030727	0.213658	-0.00976977	0.0489679	0.841861	21.5319
Order	321	order.Burkholderiales.id.2874	rs2613606	7	111644969		C	T	-0.0499561	0.0109264	4.13357e-06	-0.0180684	0.0159619	0.257648	-0.0439717	0.0309657	0.155604	-0.00474859	0.0492962	0.92326	20.9038
Order	322	order.Burkholderiales.id.2874	rs4033856	4	45640468		C	T	0.0833446	0.0167489	5.66823e-07	-0.00971904	0.0280153	0.728652	-0.00291465	0.0544702	0.957326	-0.0158786	0.0861545	0.853775	24.7618
Order	323	order.Burkholderiales.id.2874	rs6087811	20	32008327	ENSG00000226239	T	G	-0.101587	0.0198817	2.88374e-07	-0.061653	0.0260535	0.0179618	-0.0257369	0.0503925	0.60954	0.0647329	0.0806323	0.422081	26.1077
Order	324	order.Burkholderiales.id.2874	rs62191117	2	238979079		A	G	0.0679995	0.0132471	2.79099e-07	0.0105269	0.0194008	0.587404	0.040877	0.0376381	0.277455	-0.0274238	0.0600687	0.648001	26.3495
Order	325	order.Burkholderiales.id.2874	rs62395635	5	174070793	NSG2	T	C	0.109911	0.0236375	2.90228e-06	0.0286421	0.0326217	0.37994	-0.0180571	0.0635666	0.77636	0.0532343	0.101245	0.599029	21.6212
Order	326	order.Burkholderiales.id.2874	rs75242906	15	56494209		C	T	-0.120974	0.0281273	9.74519e-06	-0.0551114	0.0284441	0.0526793	-0.00276863	0.0549334	0.959804	0.131099	0.0878692	0.135705	18.4983
Order	327	order.Burkholderiales.id.2874	rs7638039	3	70539788		T	C	0.0580987	0.012673	4.83593e-06	0.0111372	0.0181509	0.539488	-0.0271456	0.0352096	0.440723	0.079218	0.0561296	0.158144	21.017
Order	328	order.Clostridiales.id.1863	rs10774377	12	5833353	ANO2	A	G	0.0523003	0.0113859	3.80899e-06	-0.00623139	0.0159209	0.695503	0.0138281	0.0308558	0.654044	-0.0373996	0.0492423	0.447553	21.0995
Order	329	order.Clostridiales.id.1863	rs112334273	21	39331325		G	A	0.0639383	0.0127404	4.07257e-07	-0.0248769	0.0175278	0.155817	0.00482358	0.0340126	0.887224	-0.0188833	0.054182	0.727453	25.1857
Order	330	order.Clostridiales.id.1863	rs13105690	4	7418457	SORCS2	T	C	-0.0527441	0.011818	9.36806e-06	-0.00364568	0.0175057	0.835028	0.0549761	0.0339569	0.105448	-0.00573779	0.0541543	0.91562	19.9186
Order	331	order.Clostridiales.id.1863	rs13179700	5	149698225		T	C	0.0510953	0.0109569	3.52111e-06	-0.00222272	0.0165347	0.893064	-0.0355429	0.0320871	0.26799	-0.00368467	0.0510905	0.942506	21.7464
Order	332	order.Clostridiales.id.1863	rs1842454	5	105724661		G	A	-0.0543676	0.012734	9.91744e-06	-0.0189675	0.0201666	0.34694	0.00122113	0.0391297	0.975104	-0.0315185	0.0621543	0.612084	18.2285
Order	333	order.Clostridiales.id.1863	rs2273429	14	52027354	NID2	A	G	-0.0726191	0.0153105	4.16871e-06	-0.0476296	0.0256471	0.0632951	0.0207129	0.0496779	0.676718	-0.152522	0.0793481	0.0545833	22.4969
Order	334	order.Clostridiales.id.1863	rs290772	2	101509758	RPS6P3	G	A	0.084254	0.0196297	9.99759e-06	0.0202129	0.0346815	0.560018	0.0986072	0.0673965	0.143443	-0.175965	0.10744	0.101464	18.4227
Order	335	order.Clostridiales.id.1863	rs6442336	3	12829387	CAND2,ENSG00000289809	C	T	-0.0547729	0.0124169	9.62568e-06	-0.0315939	0.0180999	0.0808928	-0.0837321	0.0351553	0.0172294	-0.0548245	0.0560799	0.328265	19.4582
Order	336	order.Clostridiales.id.1863	rs6814436	4	160586149	LINC02477	T	C	0.0741858	0.0150814	9.06288e-07	-0.00394392	0.022555	0.861191	0.0055241	0.0436604	0.899317	-0.0932948	0.0694031	0.178869	24.1968
Order	337	order.Clostridiales.id.1863	rs6815608	4	151210592	SH3D19	T	C	0.104089	0.0210883	3.71989e-07	-0.0387497	0.0217823	0.0752471	-0.00778243	0.042296	0.854014	-0.141604	0.0674691	0.0358344	24.3628
Order	338	order.Clostridiales.id.1863	rs72738886	5	35770448	SPEF2,ENSG00000248969	T	C	0.0865333	0.0190392	8.41577e-06	-0.00797726	0.0297643	0.788689	0.0007362	0.0576507	0.989811	-0.0915714	0.0919039	0.319065	20.6571
Order	339	order.Clostridiales.id.1863	rs72915163	18	51266459		T	C	-0.0580246	0.0120558	1.39104e-06	0.00817183	0.0192417	0.671059	-0.0162454	0.0374069	0.664078	0.0680282	0.0594209	0.25227	23.1651
Order	340	order.Coriobacteriales.id.810	rs11250875	10	1880537		T	C	0.06075	0.0130939	4.82844e-06	-0.0105328	0.0190791	0.580906	-0.0288085	0.0369744	0.435893	0.00965704	0.0587687	0.869477	21.5256
Order	341	order.Coriobacteriales.id.810	rs11656361	17	8218014		A	C	0.0773006	0.017553	8.02017e-06	-0.0327481	0.0204188	0.108754	0.0413244	0.039684	0.29772	-0.11859	0.0630771	0.0600966	19.3939
Order	342	order.Coriobacteriales.id.810	rs12974142	19	52391913	ZNF528-AS1	G	A	0.0789796	0.0177205	8.51232e-06	-0.0459087	0.0306926	0.134717	-0.0363312	0.059371	0.54058	-0.159474	0.0954417	0.0947414	19.8646
Order	343	order.Coriobacteriales.id.810	rs13307134	7	105444233	PUS7	C	T	0.0565686	0.0126265	7.79931e-06	0.00217782	0.0211515	0.917992	0.0531977	0.0409876	0.194322	-0.121443	0.0653119	0.0629666	20.0718
Order	344	order.Coriobacteriales.id.810	rs1397793	5	91175634	LUCAT1	G	A	-0.0498855	0.0112446	9.77381e-06	-0.0124727	0.0172461	0.469546	-0.0472971	0.0334623	0.157526	0.0405862	0.0533097	0.44646	19.6815
Order	345	order.Coriobacteriales.id.810	rs1816223	12	11341087		A	G	-0.0586265	0.0129006	4.84114e-06	-0.0167731	0.0195904	0.391894	-0.0931253	0.0379835	0.0142171	-0.00152037	0.0605484	0.979967	20.6523
Order	346	order.Coriobacteriales.id.810	rs240104	1	176602295	PAPPA2	T	C	-0.0603429	0.0126849	1.51603e-06	-0.000294137	0.0175318	0.986614	-0.0408477	0.0339762	0.229269	0.0256182	0.0541087	0.635887	22.6296
Order	347	order.Coriobacteriales.id.810	rs2442778	3	11612938	VGLL4	G	A	-0.116408	0.0258545	9.02703e-06	0.0330414	0.0353408	0.349821	0.0712049	0.0684136	0.297969	-0.17376	0.108855	0.110432	20.2719
Order	348	order.Coriobacteriales.id.810	rs3025411	9	133647784	DBH	A	G	0.0926543	0.0209468	8.26912e-06	-0.0247446	0.0256904	0.335456	0.0171603	0.0498367	0.730599	0.018925	0.0793278	0.811441	19.5657
Order	349	order.Coriobacteriales.id.810	rs34739816	17	39220432	STAC2	G	T	0.0965017	0.0207666	3.88358e-06	0.0427899	0.0334469	0.200777	-0.095082	0.0650827	0.144031	0.0849027	0.103828	0.413516	21.5943
Order	350	order.Coriobacteriales.id.810	rs67561917	20	63440724	KCNQ2	A	G	-0.0714367	0.0154113	5.39129e-06	-0.00676506	0.0202926	0.738851	0.022447	0.039387	0.568739	-0.0706383	0.0627666	0.260414	21.4863
Order	351	order.Coriobacteriales.id.810	rs719099	10	64039457	ENSG00000228566	A	G	0.0778402	0.0155815	5.43317e-07	-0.0512636	0.0264742	0.0528238	-0.111211	0.0512926	0.030146	0.0872118	0.0817551	0.286087	24.9568
Order	352	order.Coriobacteriales.id.810	rs8010111	14	39191305		G	A	-0.103377	0.0229286	6.89624e-06	-0.00955919	0.0286811	0.738914	-0.0556944	0.0555801	0.316316	0.0881246	0.0888591	0.321327	20.3278
Order	353	order.Desulfovibrionales.id.3156	rs11599763	10	11813600		T	C	-0.0554862	0.0117486	2.60698e-06	-0.0149201	0.0160798	0.353473	-0.00585608	0.0312316	0.851265	0.064679	0.049633	0.192525	22.3046
Order	354	order.Desulfovibrionales.id.3156	rs17791387	9	79219511		A	G	-0.0727501	0.0154369	2.25294e-06	-0.0201296	0.0267007	0.45091	0.00337684	0.0518785	0.948101	-0.025765	0.0823267	0.75431	22.2098
Order	355	order.Desulfovibrionales.id.3156	rs186073	3	31091909		T	C	0.0529219	0.0118542	8.74432e-06	-0.0108768	0.0160448	0.497836	-0.0387551	0.0311148	0.21293	0.018126	0.0496262	0.714924	19.931
Order	356	order.Desulfovibrionales.id.3156	rs2838334	21	43645080	HSF2BP	G	A	0.0569024	0.0124223	4.16791e-06	-0.0215794	0.0164746	0.190244	-0.0160362	0.0319261	0.615464	0.0345566	0.0508594	0.496851	20.9824
Order	357	order.Desulfovibrionales.id.3156	rs3935584	2	233064573	INPP5D	C	T	-0.0524466	0.0115749	7.1974e-06	-0.00728884	0.0157233	0.642957	-0.0151557	0.0305179	0.619458	-0.0262649	0.0486798	0.589511	20.5306
Order	358	order.Desulfovibrionales.id.3156	rs4506934	17	2953368	RAP1GAP2	C	T	-0.0953383	0.0201367	2.42998e-06	0.0124513	0.0244624	0.610755	0.0712613	0.0473635	0.132437	-0.0168914	0.0756941	0.823416	22.416
Order	359	order.Desulfovibrionales.id.3156	rs6058181	20	35106998		C	T	0.0836765	0.0166098	2.5277e-07	0.00507982	0.0212132	0.810745	0.00596946	0.0412666	0.884983	0.0239284	0.0656332	0.715426	25.3792
Order	360	order.Desulfovibrionales.id.3156	rs62020470	15	95617836		A	G	-0.0573633	0.0129462	7.50981e-06	-0.0499179	0.0204599	0.0146957	-0.0547574	0.0397372	0.168207	-0.0575303	0.0631675	0.362423	19.6329
Order	361	order.Desulfovibrionales.id.3156	rs72647048	8	56952819		T	C	-0.0772459	0.0170876	9.00294e-06	-0.0180603	0.0248279	0.466969	-0.026007	0.0480446	0.588293	-0.0271462	0.0767818	0.723676	20.4355
Order	362	order.Desulfovibrionales.id.3156	rs9928243	16	71507738	ZNF19	C	A	-0.0544713	0.0117811	3.96636e-06	0.0206692	0.0157073	0.18821	0.0389168	0.0304579	0.201346	0.0636013	0.0485376	0.190077	21.3779
Order	363	order.Enterobacteriales.id.3468	rs11026530	11	22357551	SLC17A6	T	C	0.0822408	0.0186379	9.42684e-06	-0.00394507	0.0219732	0.857513	-0.0499508	0.04261	0.241085	-0.0183173	0.0676416	0.786544	19.4706
Order	364	order.Enterobacteriales.id.3468	rs2374342	2	41906402		C	A	0.0582927	0.0126195	4.51618e-06	0.0172203	0.0159574	0.280522	0.000947965	0.0309273	0.975547	0.0679973	0.0493431	0.168188	21.3376
Order	365	order.Enterobacteriales.id.3468	rs35673018	16	54293833		G	A	0.0899642	0.0202934	7.63109e-06	0.0288803	0.0274522	0.29279	0.00791824	0.0534319	0.88219	-0.0215024	0.0848884	0.800035	19.653
Order	366	order.Enterobacteriales.id.3468	rs504442	18	57478315	ONECUT2	T	G	0.084159	0.0189479	5.17092e-06	-0.00359799	0.0256901	0.888618	0.0452045	0.0499492	0.365461	-0.0807186	0.0794998	0.309948	19.7279
Order	367	order.Enterobacteriales.id.3468	rs62210023	20	56765036		A	G	0.0606754	0.0130125	3.13163e-06	-0.0270977	0.0164835	0.10019	-0.00490054	0.0319879	0.878241	0.0403622	0.0509005	0.427799	21.7422
Order	368	order.Enterobacteriales.id.3468	rs78143293	18	60005103		A	G	-0.0848521	0.0170415	1.19564e-06	0.0411483	0.0239983	0.0864112	0.0258917	0.0466305	0.578722	-0.0474859	0.0740593	0.521401	24.7918
Order	369	order.Enterobacteriales.id.3468	rs79757635	13	110188071	COL4A1	C	A	0.0758597	0.0171286	9.31857e-06	-0.0133436	0.0232758	0.566454	0.0191819	0.0452006	0.671294	-0.0256848	0.0723393	0.722544	19.6146
Order	370	order.Erysipelotrichales.id.2148	rs1074800	5	3002432		A	G	0.0492438	0.010887	6.14583e-06	-0.00989816	0.0159041	0.533702	-0.0482584	0.0308623	0.117895	0.0580326	0.0491086	0.237317	20.459
Order	371	order.Erysipelotrichales.id.2148	rs10781552	10	132083729	JAKMIP3	C	T	-0.0552212	0.0116074	2.33114e-06	-0.0353634	0.0174315	0.0424884	-0.0396947	0.0338482	0.240906	-0.144665	0.0544136	0.00784621	22.6329
Order	372	order.Erysipelotrichales.id.2148	rs17530232	13	39811320		A	G	0.10305	0.0224648	2.79123e-06	-0.0243208	0.0354021	0.492091	-0.0298382	0.0687758	0.664399	0.0209631	0.109534	0.848225	21.0423
Order	373	order.Erysipelotrichales.id.2148	rs1884466	1	63673525		C	T	-0.0475363	0.0106939	9.52701e-06	-0.00972124	0.0157556	0.537232	-0.0138781	0.0305812	0.649964	-0.0835706	0.0487246	0.0863157	19.7598
Order	374	order.Erysipelotrichales.id.2148	rs2300774	3	196066841	TFRC	G	A	0.0524152	0.0106784	8.95466e-07	0.0124804	0.015734	0.427655	0.0271821	0.0305341	0.373346	0.00137882	0.048751	0.977437	24.0937
Order	375	order.Erysipelotrichales.id.2148	rs290833	1	96991871		T	G	-0.0497374	0.0111376	8.029e-06	0.0119134	0.0157211	0.448571	0.00425694	0.0305162	0.889057	0.0221176	0.0486279	0.649229	19.9425
Order	376	order.Erysipelotrichales.id.2148	rs35161940	17	72331083	LINC00511	T	C	-0.0806041	0.0167641	1.8451e-06	0.00658081	0.0254151	0.795687	-0.0378825	0.0493362	0.44258	-0.0993214	0.0785976	0.206348	23.1182
Order	377	order.Erysipelotrichales.id.2148	rs4078432	14	48528003		C	T	-0.0608929	0.0133764	4.23104e-06	-0.0102233	0.0207911	0.622922	0.0149058	0.040338	0.711739	-0.0675698	0.0642437	0.292904	20.7232
Order	378	order.Erysipelotrichales.id.2148	rs56970041	14	79891267		T	G	0.0724144	0.0164471	5.40344e-06	0.0480481	0.0328461	0.143516	0.034405	0.0634231	0.587496	-0.00304531	0.101643	0.976098	19.3854
Order	379	order.Erysipelotrichales.id.2148	rs62504403	8	38946033	PLEKHA2	C	T	0.0681159	0.0127883	1.12265e-07	0.031826	0.0198146	0.108233	0.0692167	0.0384763	0.0720278	-0.0738404	0.0611199	0.227	28.3706
Order	380	order.Erysipelotrichales.id.2148	rs7234058	18	5830508	MIR3976HG	T	C	-0.0945759	0.0194091	9.12341e-07	0.0404025	0.0272828	0.138639	0.0251098	0.0530499	0.635982	0.0896361	0.0841299	0.286673	23.7438
Order	381	order.Erysipelotrichales.id.2148	rs7826267	8	3097430	CSMD1	T	G	-0.0839071	0.0199131	9.28449e-06	0.0118344	0.0317938	0.709726	-0.0548615	0.0617384	0.374211	0.0567247	0.0979008	0.562312	17.755
Order	382	order.Erysipelotrichales.id.2148	rs8003149	14	55689786	KTN1	C	T	0.0538798	0.0116888	4.08475e-06	-0.0191618	0.0166057	0.24853	0.0107011	0.0321873	0.739541	0.0350761	0.0512906	0.494058	21.2477
Order	383	order.Gastranaerophilales.id.1591	rs11150282	16	80459808	DYNLRB2-AS1	T	C	0.098235	0.0197127	7.36053e-07	-0.0268942	0.0163415	0.0998137	-0.0115737	0.0317249	0.71525	-0.0985956	0.0505162	0.0509659	24.8337
Order	384	order.Gastranaerophilales.id.1591	rs113884518	9	24648999		T	C	-0.20591	0.0455376	7.73987e-06	-0.0111494	0.0516615	0.829131	-0.010171	0.100179	0.919132	-0.0785379	0.160218	0.623996	20.4463
Order	385	order.Gastranaerophilales.id.1591	rs28678345	17	55828967	PCTP	T	C	0.213083	0.0471377	8.05953e-06	0.0343067	0.0364319	0.346364	-0.00331649	0.0707692	0.962622	-0.0523639	0.112179	0.64065	20.4344
Order	386	order.Gastranaerophilales.id.1591	rs367480	11	2916401	SLC22A18	G	A	-0.0841649	0.0185948	7.52418e-06	-0.0220799	0.0163969	0.178113	-0.0489578	0.0317976	0.123641	-0.0353079	0.0506863	0.486056	20.4871
Order	387	order.Gastranaerophilales.id.1591	rs4129395	9	113213109	FKBP15	G	A	0.0904264	0.0185253	1.21742e-06	-0.0221282	0.0156413	0.157149	0.0101752	0.0303641	0.737546	-0.0190633	0.0483405	0.693319	23.8264
Order	388	order.Gastranaerophilales.id.1591	rs789069	18	1008277	ENSG00000263551	A	C	-0.10413	0.0234459	6.50003e-06	0.0142756	0.0225023	0.525817	0.00690039	0.04361	0.874276	-0.0673292	0.0694706	0.332457	19.725
Order	389	order.Gastranaerophilales.id.1591	rs79790072	15	100207478	ADAMTS17	T	C	0.226103	0.0488017	3.5381e-06	-0.0121294	0.0455204	0.789883	-0.0519231	0.0884652	0.557249	0.261483	0.141275	0.064186	21.4655
Order	390	order.Gastranaerophilales.id.1591	rs8028558	15	61763554		A	G	0.08346	0.0188504	9.78236e-06	0.0106001	0.016349	0.516747	0.00389678	0.031683	0.902113	0.0817829	0.0505021	0.105362	19.6027
Order	391	order.Gastranaerophilales.id.1591	rs9864379	3	14265449		T	C	-0.160521	0.0292752	4.65873e-08	-0.0124324	0.0221394	0.574422	-0.01362	0.0429965	0.751417	-0.0792461	0.0685884	0.247932	30.0653
Order	392	order.Lactobacillales.id.1800	rs11110282	12	100191781	ENSG00000257489	A	G	-0.10239	0.0217849	3.95665e-06	0.0242771	0.0365719	0.506805	0.0666453	0.0709636	0.347655	0.217519	0.113364	0.0550136	22.0903
Order	393	order.Lactobacillales.id.1800	rs11627423	14	32731417	AKAP6	C	A	0.0499263	0.0109744	5.08753e-06	0.0122143	0.0162563	0.452436	-0.0298126	0.0315407	0.344551	-0.0179192	0.0503435	0.721887	20.6965
Order	394	order.Lactobacillales.id.1800	rs11730038	4	97128348	ENSG00000253170	G	A	-0.0605384	0.0129052	5.09746e-06	-0.002173	0.017239	0.899691	0.0715781	0.0334269	0.0322478	-0.00529664	0.0532839	0.920818	22.0055
Order	395	order.Lactobacillales.id.1800	rs12797734	11	8310803		T	C	0.0571279	0.0127113	7.76523e-06	-0.00980833	0.0183892	0.593775	-0.0148422	0.0356929	0.677534	0.0251099	0.0568406	0.658663	20.1984
Order	396	order.Lactobacillales.id.1800	rs1595463	2	230858942		C	A	0.0479749	0.0108801	7.44354e-06	-0.00864502	0.0158002	0.584277	0.0078306	0.0306675	0.798462	-0.0158707	0.0488533	0.745283	19.4428
Order	397	order.Lactobacillales.id.1800	rs2370083	14	97060413		G	T	-0.08054	0.0180992	8.33495e-06	-0.0403852	0.0319838	0.206706	0.0139705	0.0620784	0.821943	-0.0370567	0.0990637	0.708352	19.8018
Order	398	order.Lactobacillales.id.1800	rs2952251	8	10285654	MSRA	A	G	-0.0629317	0.0124177	3.36461e-07	-0.0126343	0.0186653	0.498477	-0.00753939	0.0362787	0.83537	-0.0926169	0.0578833	0.109584	25.6834
Order	399	order.Lactobacillales.id.1800	rs34989881	19	51456601	SIGLEC8	A	G	0.113479	0.0246452	4.09354e-06	0.0487006	0.0377697	0.197257	0.125145	0.0729146	0.0861033	0.0726467	0.115922	0.530864	21.2015
Order	400	order.Lactobacillales.id.1800	rs35344081	16	941253	LMF1	G	A	0.0642442	0.0127358	4.16066e-07	0.00264844	0.0178061	0.88176	-0.0167899	0.0345644	0.627139	-0.0224166	0.055173	0.684525	25.4456
Order	401	order.Lactobacillales.id.1800	rs4028634	17	42683631	CNTNAP1,CCR10,ENSG00000267765	T	C	0.0532915	0.01101	1.34806e-06	0.0140242	0.0162388	0.387795	-0.00233228	0.0315405	0.941054	0.0648166	0.050207	0.196708	23.4284
Order	402	order.Lactobacillales.id.1800	rs57872228	1	200449677	ENSG00000230623	C	T	-0.0688415	0.0146994	2.58252e-06	0.00253838	0.0245789	0.917745	0.0528282	0.0476892	0.267966	-0.0416996	0.0758079	0.582272	21.9332
Order	403	order.Lactobacillales.id.1800	rs74663707	3	184653436		C	T	0.0982594	0.0224613	8.39558e-06	0.0220743	0.0318584	0.488379	0.042603	0.0619092	0.491357	0.246173	0.0985439	0.0124859	19.1373
Order	404	order.Lactobacillales.id.1800	rs77558518	5	174746168		A	G	-0.106466	0.0223484	1.67435e-06	-0.0293121	0.0266973	0.272231	-0.0434199	0.0517507	0.401458	-0.116641	0.0821881	0.155842	22.695
Order	405	order.Lactobacillales.id.1800	rs78938557	7	36309977		T	C	0.10553	0.0233581	2.31087e-06	-0.0701088	0.0470958	0.136582	-0.128838	0.0911816	0.157661	-0.0077239	0.146374	0.957917	20.4117
Order	406	order.Lactobacillales.id.1800	rs9581006	13	24399371		C	T	0.22583	0.0469228	1.76596e-06	-0.023989	0.0419776	0.567681	-0.164087	0.081923	0.0451835	-0.0263468	0.130775	0.840334	23.1629
Order	407	order.Methanobacteriales.id.120	rs10202904	2	124682691	CNTNAP5	T	G	-0.121754	0.0235357	3.0143e-07	-0.00718932	0.0159779	0.652744	0.0169768	0.0310256	0.58425	0.0780551	0.0494565	0.114506	26.7615
Order	408	order.Methanobacteriales.id.120	rs10424197	19	45936063	NOVA2	G	A	-0.111274	0.0247517	9.27887e-06	0.0129398	0.0181183	0.475113	-0.0456047	0.0351884	0.194971	0.0628165	0.0559489	0.261545	20.2106
Order	409	order.Methanobacteriales.id.120	rs4257531	3	2044483		G	A	0.164498	0.0364959	7.44344e-06	0.0375401	0.0258284	0.146101	0.0832946	0.0501065	0.0964428	0.116915	0.0797789	0.142786	20.3158
Order	410	order.Methanobacteriales.id.120	rs6508769	19	28336853	ENSG00000267320	T	C	0.153519	0.0344519	8.22529e-06	0.023482	0.0221607	0.289314	0.021867	0.0430769	0.611715	0.0739049	0.0686653	0.28179	19.8564
Order	411	order.Methanobacteriales.id.120	rs6776814	3	15011576	MRPS25,NR2C2	T	C	-0.199566	0.0411825	1.63062e-06	-0.0485137	0.0556572	0.383398	-0.16084	0.107749	0.135507	-0.205861	0.172027	0.231433	23.4827
Order	412	order.Methanobacteriales.id.120	rs73068003	7	10734305	MGC4859	G	T	-0.15814	0.0351803	8.44583e-06	-0.00457976	0.0267347	0.863985	0.059619	0.0518262	0.249994	-0.100781	0.0827074	0.223024	20.2063
Order	413	order.Methanobacteriales.id.120	rs73457410	13	41382045		A	G	0.21534	0.0436695	1.40855e-06	0.0194106	0.0322186	0.546865	0.101813	0.0625958	0.103842	-0.129142	0.0994545	0.194115	24.316
Order	414	order.Methanobacteriales.id.120	rs75208022	12	21185927	SLCO1B1	C	T	-0.227245	0.048763	5.92103e-06	0.0396522	0.0269248	0.140833	0.00554994	0.052212	0.915348	-0.184959	0.0834377	0.026641	21.7173
Order	415	order.Methanobacteriales.id.120	rs894996	4	103497150		C	A	0.216999	0.0449076	1.87557e-06	-0.0387691	0.0309676	0.210597	-0.0676454	0.0600859	0.260245	0.0175329	0.0961374	0.85529	23.3495
Order	416	order.MollicutesRF9.id.11579	rs11779863	8	15549321	TUSC3	G	A	-0.0772768	0.0172171	6.68845e-06	0.00788995	0.0215555	0.714343	-0.0505958	0.0418162	0.226295	0.0691349	0.0666456	0.299573	20.1456
Order	417	order.MollicutesRF9.id.11579	rs12566890	1	61385192	NFIA	T	G	-0.103134	0.0241775	8.11201e-06	0.014041	0.0233497	0.547617	0.0275175	0.0452919	0.543479	0.0684613	0.0724249	0.34452	18.1961
Order	418	order.MollicutesRF9.id.11579	rs13100746	3	166128718		C	T	0.0638979	0.0142685	7.28846e-06	-0.00759771	0.015706	0.628565	-0.0175276	0.0304831	0.565295	-0.0107178	0.048574	0.825366	20.0546
Order	419	order.MollicutesRF9.id.11579	rs17235252	7	82906721	PCLO	T	C	-0.122002	0.0255463	2.15879e-06	0.000501376	0.0241957	0.983468	0.0194051	0.0469245	0.679211	0.0858741	0.0750731	0.252677	22.8076
Order	420	order.MollicutesRF9.id.11579	rs3932485	3	184475694		C	T	0.0626209	0.0141623	9.92857e-06	0.00932057	0.0160069	0.560374	0.00345644	0.0310525	0.911371	0.039572	0.0495066	0.424101	19.551
Order	421	order.MollicutesRF9.id.11579	rs515984	10	3479267	LINC02669	T	C	-0.0875451	0.0190685	6.61366e-06	0.002652	0.0247628	0.914713	0.0282293	0.047984	0.556327	-0.0732673	0.0765001	0.338193	21.078
Order	422	order.MollicutesRF9.id.11579	rs638542	1	109302630	MYBPHL	G	A	-0.070592	0.0157049	5.17285e-06	0.0146709	0.017258	0.395273	0.0154039	0.0334936	0.645583	0.013137	0.0533448	0.805477	20.2041
Order	423	order.MollicutesRF9.id.11579	rs74603314	14	46050515	LINC00871	T	C	0.230767	0.0489701	2.27641e-06	0.0601173	0.0403163	0.135925	0.10353	0.0780911	0.184919	0.0124412	0.124709	0.920534	22.2068
Order	424	order.MollicutesRF9.id.11579	rs7706512	5	17443545	LINC02217	G	A	0.0657351	0.0138979	2.27207e-06	0.0283211	0.0156899	0.0710657	0.0542539	0.0304175	0.0744818	-0.0233736	0.0483779	0.628992	22.3715
Order	425	order.MollicutesRF9.id.11579	rs7801843	7	4066073	SDK1	A	G	-0.0869495	0.0194509	9.46882e-06	0.00322453	0.0218024	0.882424	0.0246674	0.042291	0.559706	-0.0270045	0.067471	0.688981	19.9826
Order	426	order.MollicutesRF9.id.11579	rs7853673	9	113948961	ZNF618	G	A	-0.0624389	0.0139833	6.7325e-06	-0.0169602	0.0157066	0.280226	0.00524305	0.0304542	0.86331	-0.0198164	0.0484562	0.682573	19.9386
Order	427	order.MollicutesRF9.id.11579	rs949341	11	112516062	LINC02763	G	A	0.0656602	0.0147216	7.73282e-06	0.0269389	0.017578	0.125391	0.0615364	0.0340214	0.0704888	0.0275079	0.0543143	0.612535	19.8926
Order	428	order.NB1n.id.3953	rs11251024	10	2053532	ENSG00000289427	G	A	0.104201	0.0206737	6.62801e-07	-0.0207346	0.0178188	0.244572	-0.0131108	0.0346202	0.704907	-0.0124589	0.0549852	0.820746	25.4043
Order	429	order.NB1n.id.3953	rs11606187	11	91856434	LINC02756	A	G	-0.154539	0.0326288	3.30586e-06	0.0199461	0.022256	0.370141	0.0588311	0.0432308	0.173559	-0.0398349	0.0687118	0.56209	22.4324
Order	430	order.NB1n.id.3953	rs13385922	2	233172678	INPP5D	T	C	0.0929494	0.0201348	3.96829e-06	-0.0264075	0.0164745	0.108951	-0.0243635	0.0319901	0.446301	-0.028843	0.0508159	0.570307	21.3107
Order	431	order.NB1n.id.3953	rs166849	2	199914143	C2orf69	G	A	0.0911053	0.0202239	7.73898e-06	-0.0140058	0.0159029	0.378477	-0.0516943	0.0308244	0.093532	0.0148956	0.0491559	0.76187	20.2934
Order	432	order.NB1n.id.3953	rs2172426	8	18371511		C	T	-0.10212	0.0198947	3.17425e-07	-0.0271817	0.0160147	0.0896417	-0.0386524	0.0310687	0.213465	0.00451168	0.0495448	0.927443	26.348
Order	433	order.NB1n.id.3953	rs267959	5	10737690	DAP	A	G	0.0988612	0.0209676	2.61993e-06	-0.00641419	0.0174847	0.713735	-0.00173396	0.0339089	0.959217	-0.13164	0.0538424	0.0144884	22.2308
Order	434	order.NB1n.id.3953	rs4383094	15	81402631	TMC3-AS1	T	C	0.149188	0.0320662	4.28134e-06	-0.038157	0.0225782	0.091029	-0.00114453	0.0437959	0.979151	-0.0816269	0.0696135	0.240967	21.6457
Order	435	order.NB1n.id.3953	rs60775321	15	96775441	SPATA8-AS1	T	C	-0.0962425	0.0213842	7.1046e-06	-0.0104906	0.0173143	0.544587	-0.0135537	0.0335375	0.686112	-0.0146163	0.0535495	0.784892	20.2558
Order	436	order.NB1n.id.3953	rs72671304	14	38956767		T	C	0.172322	0.0370028	3.79578e-06	-0.0374602	0.0300985	0.213283	0.0613958	0.0580931	0.290579	-0.00192096	0.0929414	0.98351	21.6876
Order	437	order.NB1n.id.3953	rs7911787	10	96859811	LCOR	G	T	-0.223071	0.0470232	3.38824e-06	0.011651	0.0443523	0.792788	-0.0086708	0.0859354	0.919631	0.0888161	0.137	0.516797	22.504
Order	438	order.NB1n.id.3953	rs8126061	20	3424592		T	C	-0.159135	0.0351904	7.36334e-06	0.0178263	0.0235939	0.449922	-0.00760577	0.0457657	0.868008	0.0510866	0.0732391	0.48547	20.4496
Order	439	order.NB1n.id.3953	rs9542068	13	69732699	KLHL1	T	C	0.0990709	0.0218149	6.52339e-06	0.00968856	0.0165947	0.559331	0.00189266	0.032224	0.953164	0.0116791	0.0512777	0.819831	20.6246
Order	440	order.Pasteurellales.id.3688	rs10965428	9	22718482	LINC01239,ENSG00000284418	C	A	-0.119902	0.0258219	4.29151e-06	-0.005879	0.0339331	0.862453	-0.0994781	0.0657655	0.130376	0.138347	0.104543	0.185721	21.5614
Order	441	order.Pasteurellales.id.3688	rs111582866	16	48708578	ENSG00000260086	G	A	-0.113957	0.0256403	7.06627e-06	-0.0329795	0.0278593	0.236497	-0.0764431	0.0540632	0.157374	0.0453409	0.0862155	0.598956	19.7532
Order	442	order.Pasteurellales.id.3688	rs12050685	15	73185141	NEO1	A	G	-0.0670948	0.015239	9.18513e-06	0.0310018	0.0174468	0.0755788	0.0529187	0.0338418	0.117886	0.0624092	0.0539858	0.247668	19.385
Order	443	order.Pasteurellales.id.3688	rs16970009	17	34535582		A	G	0.187381	0.0429572	7.31531e-06	0.0270716	0.0563264	0.630787	0.129659	0.109497	0.236362	0.276153	0.17209	0.10856	19.0275
Order	444	order.Pasteurellales.id.3688	rs4822728	22	26495842	TFIP11	T	C	0.0685479	0.0149032	4.71847e-06	0.0227205	0.0156716	0.147117	0.0189156	0.0303823	0.533558	0.0607845	0.0484274	0.209418	21.1557
Order	445	order.Pasteurellales.id.3688	rs6972479	7	117278006	WNT2	A	G	-0.0781862	0.0175366	7.74817e-06	-0.0166515	0.0195029	0.393218	-0.0509131	0.0377945	0.177947	-0.125952	0.0604377	0.0371612	19.8779
Order	446	order.Pasteurellales.id.3688	rs72756943	5	26531799		G	A	0.13988	0.0303029	3.35218e-06	0.0172729	0.0318524	0.587625	0.0349345	0.0619061	0.572539	0.13485	0.0984654	0.170838	21.308
Order	447	order.Pasteurellales.id.3688	rs73139353	3	98253370	ENSG00000251088	A	C	-0.222573	0.0484634	8.71314e-06	0.0158801	0.0279147	0.569437	-0.0864469	0.0539644	0.109172	0.100099	0.0861105	0.245054	21.0919
Order	448	order.Pasteurellales.id.3688	rs76022354	10	92546628	IDE	C	T	0.24289	0.0500406	1.82858e-06	0.00490581	0.0360651	0.8918	0.0374502	0.0700097	0.592699	-0.257465	0.110961	0.0203236	23.5599
Order	449	order.Pasteurellales.id.3688	rs78909003	9	102887960		T	C	-0.241159	0.0498372	2.04893e-06	0.0411097	0.0346732	0.235766	-0.019623	0.0673716	0.770848	0.138125	0.107095	0.19714	23.4154
Order	450	order.Pasteurellales.id.3688	rs9382510	6	55583693		C	T	-0.0881865	0.0169965	2.476e-07	-0.00359214	0.0180877	0.842579	0.0676237	0.035048	0.0536735	-0.0967729	0.0559446	0.0836662	26.9207
Order	451	order.Pasteurellales.id.3688	rs9895850	17	66538895	PRKCA	T	C	-0.176406	0.041017	9.08251e-06	0.0311878	0.0383531	0.416118	0.140169	0.0743137	0.0592707	0.201815	0.118465	0.0884586	18.497
Order	452	order.Pasteurellales.id.3688	rs9938097	16	84943783		T	C	-0.0710386	0.0158024	8.22604e-06	0.000315817	0.0161478	0.984396	0.0214763	0.031317	0.492858	0.0945497	0.0499782	0.0585154	20.2088
Order	453	order.Rhodospirillales.id.2667	rs1035406	5	120037042		G	A	-0.114725	0.0247994	4.07163e-06	0.0155014	0.0245297	0.527423	0.0600044	0.0475114	0.206608	-0.02323	0.075815	0.759298	21.401
Order	454	order.Rhodospirillales.id.2667	rs11591293	10	111660039		G	T	0.0722755	0.0158186	4.68529e-06	0.00688494	0.0158316	0.663644	0.0116505	0.0307013	0.704331	0.0560282	0.0488311	0.251221	20.876
Order	455	order.Rhodospirillales.id.2667	rs11630875	15	61483535	ENSG00000259616	T	C	0.0945198	0.0202139	3.70379e-06	0.0188247	0.0235217	0.423532	0.049709	0.0455104	0.27472	-0.0639305	0.0723539	0.376922	21.8649
Order	456	order.Rhodospirillales.id.2667	rs13336560	16	88487835	ZFPM1	C	T	-0.0695313	0.0157065	9.74686e-06	0.00692351	0.0160479	0.666158	-0.0167664	0.0311193	0.590041	0.0650089	0.0495757	0.189754	19.5976
Order	457	order.Rhodospirillales.id.2667	rs1549633	5	27945538		A	C	0.0996735	0.0216667	3.88024e-06	0.0301632	0.0245723	0.219625	0.0367959	0.0476434	0.439925	0.0260466	0.0757306	0.730893	21.1629
Order	458	order.Rhodospirillales.id.2667	rs3730086	5	68281223	PIK3R1	A	G	0.0800354	0.0178737	7.98252e-06	-0.0156303	0.0181339	0.388721	-0.0245045	0.0351523	0.485744	-0.0394692	0.0560722	0.481494	20.0509
Order	459	order.Rhodospirillales.id.2667	rs3754624	2	224769095	DOCK10	C	T	0.094128	0.0198389	2.68367e-06	0.00394031	0.0205232	0.847748	0.00798089	0.0397573	0.840902	0.0288522	0.0635627	0.649889	22.5114
Order	460	order.Rhodospirillales.id.2667	rs4278423	10	2628361		T	C	0.105215	0.0233778	3.9804e-06	0.0220147	0.0327503	0.501457	0.0246176	0.0635852	0.698638	0.0194246	0.101627	0.848419	20.2558
Order	461	order.Rhodospirillales.id.2667	rs55876211	3	84422115		C	T	-0.0865002	0.0195197	7.87313e-06	-0.0148556	0.0179538	0.407991	-0.0400114	0.0347642	0.249758	0.0176775	0.0553911	0.749621	19.6377
Order	462	order.Rhodospirillales.id.2667	rs61933850	12	72745618		G	A	0.164663	0.0360285	6.99876e-06	-0.00320362	0.0229595	0.889029	-0.0165318	0.0444603	0.710017	0.0139495	0.070938	0.844107	20.888
Order	463	order.Rhodospirillales.id.2667	rs7001029	8	130946157	ADCY8,ENSG00000253992	C	T	0.120726	0.0260989	2.83071e-06	-0.0194842	0.0271495	0.472965	-0.0408628	0.0528003	0.438982	0.0282283	0.0837004	0.735926	21.397
Order	464	order.Rhodospirillales.id.2667	rs76784716	2	168176830	STK39	A	G	0.136039	0.0284399	1.31382e-06	-0.0293995	0.0246061	0.232162	-0.043927	0.0476777	0.356877	-0.158735	0.076087	0.0369581	22.8808
Order	465	order.Rhodospirillales.id.2667	rs77304857	4	133326860		C	A	-0.0997433	0.0222165	6.02031e-06	-0.0114143	0.0197635	0.563574	-0.0450487	0.0383063	0.23959	-0.0551328	0.061247	0.368029	20.1564
Order	466	order.Rhodospirillales.id.2667	rs9813022	3	13685237	LINC00620	A	G	-0.0830795	0.0162642	3.07213e-07	-0.0102515	0.0161685	0.526054	-0.00489906	0.0313596	0.875858	-0.00520978	0.0499331	0.916903	26.093
Order	467	order.Selenomonadales.id.2165	rs1135612	7	75980359	POR	G	A	0.0529785	0.0119177	9.26307e-06	-0.0313877	0.0192845	0.103607	-0.0238055	0.0374504	0.525003	0.012673	0.0596318	0.8317	19.7614
Order	468	order.Selenomonadales.id.2165	rs13086907	3	142416275	XRN1	G	A	0.0625312	0.0131735	1.95488e-06	0.000322984	0.0187907	0.986286	-0.0117015	0.0364754	0.748359	-0.00941068	0.0581817	0.871506	22.5315
Order	469	order.Selenomonadales.id.2165	rs1643968	5	165839623		T	C	-0.0565284	0.0112298	4.14596e-07	0.0147377	0.0163361	0.366975	-0.00223256	0.0317072	0.943866	0.0844714	0.050522	0.0945301	25.339
Order	470	order.Selenomonadales.id.2165	rs1649999	10	78326315	LINC00595,ENSG00000282863	A	G	0.0748989	0.0166458	7.5812e-06	-0.0117689	0.0266895	0.659244	-0.00113915	0.0516175	0.982393	0.0279326	0.0827753	0.735777	20.2462
Order	471	order.Selenomonadales.id.2165	rs2834062	21	33005177	C21orf62-AS1,ENSG00000227757	A	G	0.0489057	0.0108842	8.4392e-06	0.0244936	0.0172464	0.155545	-0.0152878	0.0334403	0.647551	0.0556213	0.053246	0.296204	20.1897
Order	472	order.Selenomonadales.id.2165	rs4463806	10	113838234	DCLRE1A	T	C	-0.0543966	0.0129365	7.80662e-06	0.00924416	0.0199029	0.642316	0.00875265	0.0386171	0.820694	0.0831023	0.0614919	0.176556	17.6811
Order	473	order.Selenomonadales.id.2165	rs4722181	7	22777952		T	G	0.0501306	0.0105798	2.00112e-06	-0.011006	0.0156848	0.482866	-0.01664	0.0304395	0.584614	-0.0643914	0.0484912	0.184212	22.4518
Order	474	order.Selenomonadales.id.2165	rs60274479	16	21238604	ANKS4B	T	C	-0.0659623	0.0134137	1.1623e-06	-0.00421493	0.0198064	0.831478	-0.0474881	0.0383838	0.216016	0.0515206	0.0610894	0.399025	24.1822
Order	475	order.Selenomonadales.id.2165	rs61249479	9	122150629	NDUFA8	A	C	0.0777075	0.0168628	2.95471e-06	0.0251563	0.0216029	0.244227	-0.0221147	0.0419082	0.597712	0.0658415	0.0668276	0.324504	21.2357
Order	476	order.Selenomonadales.id.2165	rs71405394	15	100704883		G	A	-0.114178	0.02405	2.16631e-06	-0.0174611	0.0311186	0.574718	-0.0244536	0.0600481	0.683836	0.0134136	0.0954284	0.888216	22.539
Order	477	order.Selenomonadales.id.2165	rs73232831	4	17411803		G	A	-0.151829	0.0314932	1.87452e-06	0.054243	0.0430731	0.207913	-0.0307577	0.0838266	0.713677	0.15705	0.132581	0.236192	23.2421
Order	478	order.Selenomonadales.id.2165	rs9423647	10	5537855		G	A	0.047817	0.0105282	6.06114e-06	0.00880981	0.0157662	0.576312	0.043513	0.0305453	0.15429	-0.0319525	0.048699	0.511744	20.628
Order	479	order.Verrucomicrobiales.id.4030	rs111862613	12	129825125	TMEM132D	T	C	0.090699	0.0196746	3.73846e-06	0.0134764	0.0209204	0.519462	0.016395	0.0405081	0.685673	0.0984073	0.064654	0.127994	21.2517
Order	480	order.Verrucomicrobiales.id.4030	rs117107102	18	51947265		A	G	0.204683	0.0431573	2.91821e-06	0.0925111	0.0371136	0.0126794	0.0209372	0.0718437	0.770724	0.0380116	0.115362	0.741778	22.4934
Order	481	order.Verrucomicrobiales.id.4030	rs11729256	4	94106121		T	C	0.0749798	0.0150177	6.7309e-07	-0.00380001	0.0208797	0.855587	0.0554553	0.0405277	0.171208	-0.0716755	0.0644084	0.265782	24.9277
Order	482	order.Verrucomicrobiales.id.4030	rs12908520	15	97027427		G	A	0.0618926	0.0130946	2.17163e-06	-0.00627818	0.0158292	0.691648	-0.0406486	0.0307041	0.185542	0.0549028	0.048868	0.261229	22.3404
Order	483	order.Verrucomicrobiales.id.4030	rs2602429	16	81029544	CENPN,CENPN-AS1,ENSG00000284512	C	T	0.0746844	0.0156194	2.58297e-06	-0.00018271	0.017867	0.991841	0.0150121	0.0346143	0.664509	0.118183	0.0551701	0.032181	22.8628
Order	484	order.Verrucomicrobiales.id.4030	rs4242783	10	5022135		G	A	0.0689292	0.0147693	2.63612e-06	0.021202	0.0174482	0.224311	-0.0159658	0.0338443	0.637111	0.0901563	0.053777	0.093644	21.7815
Order	485	order.Verrucomicrobiales.id.4030	rs4936098	11	130410772	ADAMTS8	A	G	0.0648843	0.0135928	1.12221e-06	0.00943115	0.0164238	0.565808	-0.0301215	0.031864	0.344498	-0.0228379	0.0507156	0.652484	22.7856
Order	486	order.Verrucomicrobiales.id.4030	rs61779207	1	40608800		G	A	-0.0758309	0.0167762	6.72285e-06	-0.0345914	0.0188221	0.0660906	-0.00648177	0.0364656	0.858919	-0.0908379	0.0581382	0.118183	20.4318
Order	487	order.Verrucomicrobiales.id.4030	rs74542928	4	99623031	MTTP,ENSG00000248676	T	C	0.112164	0.0236422	1.63222e-06	0.0353258	0.037062	0.340512	0.0673907	0.0716354	0.346835	0.00196412	0.114412	0.986303	22.5076
Order	488	order.Verrucomicrobiales.id.4030	rs9349825	6	56476683	DST	A	G	-0.0704036	0.0147128	2.53687e-06	0.036171	0.0201343	0.0724169	0.000308167	0.0391291	0.993716	0.036207	0.06233	0.561313	22.8981
Order	489	order.Verrucomicrobiales.id.4030	rs941682	20	33280034	BPIFB1	G	A	-0.0631436	0.0143767	9.61003e-06	-0.0215077	0.0175663	0.220811	0.00396471	0.0340112	0.9072	-0.0707432	0.0543717	0.193223	19.2902
Order	490	order.Victivallales.id.2254	rs1002941	15	100702485		G	A	0.105025	0.0233484	8.14836e-06	-0.00233676	0.0182243	0.897973	-0.0242447	0.0353781	0.493152	0.00454498	0.0563392	0.935703	20.2334
Order	491	order.Victivallales.id.2254	rs11770843	7	147098287	CNTNAP2	C	T	0.109431	0.0234879	1.90729e-06	-0.0203762	0.0167581	0.224023	-0.0601993	0.0325249	0.0641889	0.0339826	0.0518146	0.51192	21.7066
Order	492	order.Victivallales.id.2254	rs17114848	15	24917388	SNRPN	G	A	0.152377	0.0324332	4.05865e-06	-0.0276351	0.0265363	0.297686	0.0476883	0.0515035	0.354487	0.024128	0.0815893	0.767439	22.0729
Order	493	order.Victivallales.id.2254	rs2031282	13	20113040		A	G	0.122369	0.0270329	4.3826e-06	-0.00171121	0.0208464	0.934578	-0.0552633	0.0405485	0.172916	0.0352013	0.0646681	0.586208	20.4905
Order	494	order.Victivallales.id.2254	rs2825714	21	19651652		A	G	-0.13741	0.0289246	1.72211e-06	-0.0040948	0.0210293	0.845613	0.0200895	0.0407335	0.621876	-0.092887	0.0650103	0.15306	22.5685
Order	495	order.Victivallales.id.2254	rs62570196	9	108323890		C	T	-0.21635	0.0439866	1.07926e-06	0.00452904	0.0393929	0.908468	0.033885	0.0765781	0.658135	-0.128188	0.121619	0.291875	24.1922
Order	496	order.Victivallales.id.2254	rs72640280	1	11883735		A	G	0.220207	0.0486196	5.18035e-06	-0.00494484	0.0344629	0.885909	0.00625028	0.066732	0.925377	0.0517853	0.106731	0.627538	20.5134
Order	497	order.Victivallales.id.2254	rs77599476	20	62762910		A	G	0.230292	0.0480168	1.86133e-06	0.00403148	0.0347432	0.907624	0.135594	0.0674758	0.0444826	-0.10755	0.107934	0.319035	23.0022
Family	498	family.Acidaminococcaceae.id.2166	rs262812	6	158226967		T	C	-0.065675	0.0142257	3.24906e-06	-0.00433153	0.0170937	0.799959	-0.0301446	0.0331857	0.363687	-0.0275744	0.0528022	0.601517	21.3135
Family	499	family.Acidaminococcaceae.id.2166	rs2933324	9	104355372		A	G	-0.0662557	0.0140257	2.23676e-06	-0.00651191	0.0187025	0.727701	-0.0313877	0.0362908	0.387096	0.0538412	0.0577566	0.351229	22.3152
Family	500	family.Acidaminococcaceae.id.2166	rs45497800	20	63360481	CHRNA4,ENSG00000203900	T	C	-0.117863	0.0257351	5.86428e-06	-0.00477305	0.0223987	0.831253	0.0273588	0.0434597	0.529008	-0.0471145	0.0693288	0.49677	20.975
Family	501	family.Acidaminococcaceae.id.2166	rs6589457	11	114830566		A	G	0.165911	0.0349516	2.31508e-06	-0.053037	0.0358735	0.139289	-0.079391	0.0697893	0.255295	-0.193329	0.110428	0.0799926	22.5328
Family	502	family.Acidaminococcaceae.id.2166	rs6923842	6	5722948	FARS2	T	C	-0.0796106	0.0169192	2.21303e-06	0.00818739	0.0247479	0.740771	-0.00297993	0.0483205	0.950825	-0.0146308	0.0767348	0.848787	22.1401
Family	503	family.Acidaminococcaceae.id.2166	rs74540770	3	186835600		G	A	-0.108969	0.0243533	7.08804e-06	-0.0163589	0.0291944	0.575244	-0.0528671	0.0567758	0.351773	0.0128755	0.0904416	0.886793	20.0213
Family	504	family.Acidaminococcaceae.id.2166	rs78702810	3	18421039	TBC1D5,SATB1	T	C	-0.143755	0.0323244	9.16468e-06	-0.0209378	0.0258007	0.417066	-0.0979126	0.0499303	0.0498804	0.0138349	0.079805	0.86237	19.7782
Family	505	family.Actinomycetaceae.id.421	rs2889192	9	73779652		G	T	0.0887537	0.0195009	3.64417e-06	0.0121699	0.0220789	0.581495	-0.0406815	0.0428295	0.342191	0.0827641	0.0683109	0.225674	20.7141
Family	506	family.Actinomycetaceae.id.421	rs34583783	6	66497478		G	T	0.123756	0.026427	5.47971e-06	0.0370687	0.0327217	0.257278	-0.024357	0.0632472	0.700156	-0.0579739	0.10108	0.566276	21.9299
Family	507	family.Actinomycetaceae.id.421	rs35011108	6	132686341	VNN1	A	G	0.241826	0.0503796	1.8267e-06	0.0058001	0.0311807	0.852433	0.0386021	0.0604256	0.522929	-0.025376	0.0961277	0.791794	23.0408
Family	508	family.Actinomycetaceae.id.421	rs4073240	6	168824686		G	A	0.0747546	0.0164684	6.05333e-06	-0.00528014	0.0161414	0.743579	-0.0457555	0.0312959	0.143734	-0.00785741	0.0499322	0.87496	20.6051
Family	509	family.Alcaligenaceae.id.2875	rs112135816	9	79870412	ENSG00000232494	T	G	-0.0775052	0.0171554	5.27662e-06	-0.0423529	0.0330634	0.200208	-0.00250398	0.0641199	0.968849	0.0283281	0.10164	0.780466	20.4109
Family	510	family.Alcaligenaceae.id.2875	rs1153990	5	104897760	ENSG00000251574	A	G	-0.058727	0.0128306	5.96787e-06	0.00253046	0.0168593	0.880691	-0.00285471	0.0327004	0.930434	0.00409593	0.0521873	0.937442	20.95
Family	511	family.Alcaligenaceae.id.2875	rs147968	16	85912233	IRF8	C	T	0.0489475	0.0110321	9.12701e-06	0.00927752	0.0156873	0.55425	-0.0392418	0.0304111	0.196919	-0.0457908	0.0484944	0.345042	19.6855
Family	512	family.Alcaligenaceae.id.2875	rs28480294	15	71230170	THSD4	T	C	-0.0516967	0.0115503	6.606e-06	-0.0169724	0.0164287	0.30156	-0.0301076	0.0318144	0.34397	-0.0360233	0.050712	0.477486	20.0326
Family	513	family.Alcaligenaceae.id.2875	rs4033856	4	45640468		C	T	0.081834	0.0168931	1.02902e-06	-0.00971904	0.0280153	0.728652	-0.00291465	0.0544702	0.957326	-0.0158786	0.0861545	0.853775	23.4665
Family	514	family.Alcaligenaceae.id.2875	rs62191117	2	238979079		A	G	0.0684302	0.0133636	2.75943e-07	0.0105269	0.0194008	0.587404	0.040877	0.0376381	0.277455	-0.0274238	0.0600687	0.648001	26.221
Family	515	family.Alcaligenaceae.id.2875	rs62395635	5	174070793	NSG2	T	C	0.110583	0.0238514	3.34696e-06	0.0286421	0.0326217	0.37994	-0.0180571	0.0635666	0.77636	0.0532343	0.101245	0.599029	21.4955
Family	516	family.Alcaligenaceae.id.2875	rs6969323	7	104574040	LHFPL3	A	C	-0.0593564	0.0129137	3.88581e-06	0.0201859	0.0189768	0.287458	0.0626814	0.0368475	0.0889242	-0.16667	0.0596332	0.00519123	21.127
Family	517	family.Alcaligenaceae.id.2875	rs74776516	11	20741821	NELL1	T	G	-0.0944052	0.0213287	6.85049e-06	-0.0190794	0.0315002	0.544721	-0.0815374	0.0610462	0.181658	-0.0396609	0.096877	0.682249	19.5914
Family	518	family.Alcaligenaceae.id.2875	rs7638039	3	70539788		T	C	0.0603335	0.0127779	2.70479e-06	0.0111372	0.0181509	0.539488	-0.0271456	0.0352096	0.440723	0.079218	0.0561296	0.158144	22.2946
Family	519	family.Alcaligenaceae.id.2875	rs9537886	13	57971112		A	C	-0.0570888	0.0110683	2.35108e-07	-0.00557676	0.0158015	0.724144	0.0410652	0.030629	0.180008	-8.55484e-05	0.0488039	0.998601	26.6038
Family	520	family.Bacteroidaceae.id.917	rs11585893	1	10584294	PEX14	A	G	-0.0740746	0.0147633	1.79511e-06	0.0273838	0.0183448	0.135509	0.0865451	0.0355264	0.0148477	-0.0311396	0.0567776	0.583383	25.175
Family	521	family.Bacteroidaceae.id.917	rs13207588	6	41551692	FOXP4	A	G	-0.059205	0.0131195	7.48504e-06	-0.00435919	0.0201068	0.828363	0.00273351	0.0389495	0.94405	-0.0419899	0.0621473	0.499263	20.365
Family	522	family.Bacteroidaceae.id.917	rs1340391	1	102495433		T	C	-0.0592004	0.0132244	6.7301e-06	-0.0354664	0.0230067	0.123179	-0.0522523	0.0446491	0.241884	-0.0293742	0.0712029	0.679942	20.0399
Family	523	family.Bacteroidaceae.id.917	rs17619981	19	24159448		T	G	0.0880978	0.0187002	2.68683e-06	0.0135202	0.0229333	0.555497	0.0199927	0.0443982	0.652492	-0.0402133	0.0707988	0.57004	22.1941
Family	524	family.Bacteroidaceae.id.917	rs2023437	14	21577814	OR10G3	T	C	-0.0782325	0.0167634	5.01824e-06	0.00213589	0.0238384	0.928606	0.0129523	0.0462605	0.779487	-0.00634552	0.0736344	0.931327	21.7796
Family	525	family.Bacteroidaceae.id.917	rs66710942	3	77166176	ROBO2	C	T	0.0488038	0.0107412	5.86259e-06	0.0121988	0.0157026	0.437239	0.0115323	0.0304355	0.704756	0.00798736	0.0484231	0.868984	20.6443
Family	526	family.Bacteroidaceae.id.917	rs6795673	3	10551540	ATP2B2	C	T	0.0538565	0.0105251	3.37909e-07	0.0137753	0.0156685	0.37931	0.0143537	0.0304004	0.636816	0.0241464	0.0484027	0.617874	26.1832
Family	527	family.BacteroidalesS24.7group.id.11173	rs10872669	6	151194037	ENSG00000223598	A	G	-0.123071	0.0275665	9.4901e-06	-0.0168474	0.0273872	0.538452	-0.0961819	0.0530942	0.0700584	-0.00190167	0.0843123	0.982005	19.9317
Family	528	family.BacteroidalesS24.7group.id.11173	rs12748533	1	242603950		G	T	-0.0821108	0.0172701	2.59019e-06	0.00258843	0.0174212	0.881885	0.0318747	0.0337236	0.344569	-0.126553	0.0538225	0.0187077	22.6054
Family	529	family.BacteroidalesS24.7group.id.11173	rs17043785	2	52912224	ENSG00000228033	T	C	-0.176187	0.0347133	5.11837e-07	-0.0614034	0.0275863	0.0260232	-0.0448277	0.0535496	0.402522	0.0184744	0.0849648	0.827869	25.7606
Family	530	family.BacteroidalesS24.7group.id.11173	rs61508842	3	158935756		T	C	0.122574	0.0272389	7.82782e-06	0.0318804	0.0277714	0.250986	0.020822	0.0538613	0.699064	0.0545954	0.0860626	0.52584	20.2498
Family	531	family.BacteroidalesS24.7group.id.11173	rs689695	15	47060668		C	A	0.0814578	0.0167057	1.28039e-06	-0.00949109	0.0172411	0.581983	-0.03436	0.0334189	0.303874	0.0106921	0.053312	0.841045	23.7759
Family	532	family.BacteroidalesS24.7group.id.11173	rs738193	22	25547355		T	C	0.0847328	0.0165856	3.82163e-07	-0.00046639	0.0164018	0.977315	-0.00995456	0.0318167	0.754378	-0.078371	0.0507456	0.122494	26.1
Family	533	family.BacteroidalesS24.7group.id.11173	rs78609301	6	62526842		A	G	-0.0867065	0.0195709	7.09297e-06	-0.0195252	0.0171301	0.254362	0.00335285	0.0332305	0.919632	-0.0339843	0.0529115	0.520687	19.6283
Family	534	family.BacteroidalesS24.7group.id.11173	rs941000	7	91085352	CDK14	C	T	0.0850266	0.0163382	3.15557e-07	-0.0134052	0.0163095	0.41112	-0.0188217	0.0316438	0.551978	0.0236855	0.0503878	0.638309	27.0831
Family	535	family.Bifidobacteriaceae.id.433	rs10831953	11	13076504	ENSG00000255558	G	A	0.0537537	0.0123746	9.94742e-06	0.00785264	0.0170883	0.645852	-0.0416155	0.0331366	0.20916	-0.00383555	0.0527978	0.942088	18.8693
Family	536	family.Bifidobacteriaceae.id.433	rs12446429	16	848055	ENSG00000287855	T	C	0.0810099	0.019073	8.52886e-06	0.00559671	0.0203184	0.78297	0.0177398	0.0393314	0.651965	0.0338995	0.0628413	0.589579	18.04
Family	537	family.Bifidobacteriaceae.id.433	rs13020688	2	192013806	TMEFF2,CAVIN2-AS1	G	A	0.0584045	0.0122081	1.57375e-06	-0.0133477	0.0171152	0.435465	-0.0113511	0.0332561	0.732858	0.0697751	0.0529192	0.187329	22.8872
Family	538	family.Bifidobacteriaceae.id.433	rs182549	2	135859184	MCM6	C	T	0.11707	0.0126703	5.942e-20	0.0196044	0.0161196	0.223915	0.0327952	0.0312934	0.294642	0.0213359	0.0497951	0.668305	85.3717
Family	539	family.Bifidobacteriaceae.id.433	rs4957061	5	520981	SLC9A3	T	C	0.0569873	0.0116907	1.1517e-06	-0.00910305	0.0159871	0.569086	0.0413851	0.0310328	0.182338	-0.0373354	0.0494301	0.450059	23.7614
Family	540	family.Bifidobacteriaceae.id.433	rs540489	17	74901626		T	G	-0.0632518	0.013817	5.36811e-06	-0.0529448	0.0206644	0.0104033	-0.0551848	0.0400064	0.167771	-0.0306807	0.0638961	0.63111	20.9567
Family	541	family.Bifidobacteriaceae.id.433	rs55888705	4	1516099		A	G	0.053673	0.0120586	8.66208e-06	0.00318564	0.017409	0.854807	0.0495405	0.0338062	0.142805	0.0308366	0.0538633	0.566984	19.8114
Family	542	family.Bifidobacteriaceae.id.433	rs6899771	6	96958344	KLHL32	A	G	-0.0914312	0.0202604	7.27995e-06	0.0445902	0.0260507	0.0869581	0.0208035	0.0505081	0.680423	0.125116	0.0803316	0.119354	20.3655
Family	543	family.Bifidobacteriaceae.id.433	rs7174549	15	91920073	SLCO3A1	C	T	0.0551726	0.0124655	6.8678e-06	0.00825367	0.0163151	0.612933	0.0155853	0.0316132	0.622012	0.0335768	0.0504561	0.505752	19.5898
Family	544	family.Bifidobacteriaceae.id.433	rs7322849	13	112205515		T	C	0.110676	0.0200996	1.74032e-08	0.0915454	0.0267116	0.000609902	0.0850928	0.0529955	0.108349	0.200233	0.0793804	0.0116541	30.3202
Family	545	family.Bifidobacteriaceae.id.433	rs857444	6	14617360	ENSG00000289958	C	T	0.0553965	0.0120669	3.82492e-06	-0.00057515	0.0162434	0.971754	-0.0178065	0.0315134	0.572042	0.0120967	0.0501915	0.809546	21.0752
Family	546	family.Christensenellaceae.id.1866	rs117186816	11	124065421		G	A	-0.206476	0.0436362	6.51964e-06	-0.0314639	0.0271278	0.246114	-0.0434825	0.0527531	0.40979	0.0438342	0.0836918	0.600447	22.3894
Family	547	family.Christensenellaceae.id.1866	rs12380890	9	38002259	SHB,ENSG00000255872	A	G	-0.0503972	0.0111047	5.78132e-06	-0.0326637	0.0157372	0.0379332	-0.0439617	0.03051	0.149615	-0.0373845	0.0485986	0.441744	20.5966
Family	548	family.Christensenellaceae.id.1866	rs12657403	5	3174671		A	G	0.078108	0.0171887	5.59276e-06	-0.00854683	0.0356849	0.810711	0.0250513	0.0691669	0.717213	-0.0866288	0.110425	0.432743	20.6493
Family	549	family.Christensenellaceae.id.1866	rs4076564	6	169240162	THBS2,THBS2-AS1	G	A	-0.188623	0.039209	8.06105e-06	0.0338404	0.0345905	0.327919	-0.00886679	0.0668378	0.894461	0.215209	0.105642	0.0416351	23.1429
Family	550	family.Christensenellaceae.id.1866	rs62573205	9	134895153		G	A	-0.0654804	0.0133503	1.48853e-06	-0.00921027	0.0196476	0.639231	0.0126925	0.038185	0.739592	0.0209448	0.0608496	0.730691	24.057
Family	551	family.Christensenellaceae.id.1866	rs7211194	17	13638624		C	T	0.0492094	0.0110916	9.93998e-06	-0.00484377	0.0156997	0.757682	-0.0131469	0.0304414	0.665833	0.0242629	0.0484714	0.61668	19.6836
Family	552	family.Christensenellaceae.id.1866	rs72706624	9	15518854		G	T	0.0882626	0.0197575	6.3775e-06	0.0139557	0.0254664	0.583688	0.0343755	0.0493097	0.485719	-0.0247637	0.0785703	0.752626	19.9568
Family	553	family.Christensenellaceae.id.1866	rs77867022	7	120693647	KCND2	G	T	-0.160443	0.0379589	8.81983e-06	-0.00472583	0.0302092	0.875689	-0.0776912	0.0588068	0.186459	0.0567762	0.0935676	0.543988	17.8656
Family	554	family.Christensenellaceae.id.1866	rs870002	8	61307592	CLVS1	C	T	0.0488951	0.0109817	6.54323e-06	-0.0210378	0.0158781	0.185184	0.0119314	0.0308451	0.698892	-0.00721664	0.0491854	0.88335	19.8241
Family	555	family.Christensenellaceae.id.1866	rs892686	9	80428461		A	G	0.0506107	0.0109651	4.12367e-06	0.0112584	0.0157336	0.474259	0.0279494	0.0304985	0.359447	0.0234098	0.0485959	0.630002	21.3041
Family	556	family.Christensenellaceae.id.1866	rs9608766	22	29432051		T	C	-0.0682134	0.01496	3.33084e-06	0.0185095	0.0179257	0.301805	0.0677362	0.034822	0.0517488	-0.138851	0.0552736	0.0120025	20.7911
Family	557	family.Clostridiaceae1.id.1869	rs10875374	1	101339253	LINC01307	C	T	-0.0536759	0.0119436	8.09821e-06	-0.0116477	0.0156825	0.457654	0.0345731	0.0304048	0.255499	-0.094284	0.0484301	0.0515573	20.1971
Family	558	family.Clostridiaceae1.id.1869	rs12186080	3	132877783		G	A	0.0748236	0.016246	5.33957e-06	0.0167047	0.0210971	0.428477	-0.000127125	0.0409366	0.997522	0.00988608	0.0652194	0.879517	21.2122
Family	559	family.Clostridiaceae1.id.1869	rs12341505	9	133845759	VAV2	G	A	0.0814503	0.0179338	4.54486e-06	-0.00663878	0.027017	0.805894	0.0164902	0.0525379	0.753618	0.0619155	0.0833233	0.457436	20.6272
Family	560	family.Clostridiaceae1.id.1869	rs2795528	10	42774816		G	A	-0.180969	0.0390911	3.80626e-06	0.0486516	0.0339235	0.151528	0.0652974	0.0659873	0.322397	0.251737	0.105349	0.0168682	21.4315
Family	561	family.Clostridiaceae1.id.1869	rs2817172	1	3124955	PRDM16	C	T	0.0563367	0.012392	5.27026e-06	0.0154289	0.0160441	0.336223	-0.00952068	0.0311143	0.759612	0.0613487	0.0496231	0.21635	20.668
Family	562	family.Clostridiaceae1.id.1869	rs4723021	7	30895044	ENSG00000250424	T	C	-0.106376	0.0241944	7.42147e-06	-0.00868756	0.0313076	0.781405	0.0380838	0.0607114	0.530468	-0.0938981	0.0971982	0.33402	19.3313
Family	563	family.Clostridiaceae1.id.1869	rs550843	6	165309343	C6orf118	T	C	-0.0734787	0.0168383	7.09119e-06	-0.00730698	0.0175212	0.676653	-0.0579398	0.0339735	0.088111	0.10621	0.0540629	0.0494652	19.0425
Family	564	family.Clostridiaceae1.id.1869	rs56188186	16	87677084	JPH3	A	G	0.0967774	0.0217471	8.24444e-06	0.0252666	0.037174	0.496703	-0.0555109	0.072172	0.441805	0.00403416	0.115438	0.972123	19.8036
Family	565	family.Clostridiaceae1.id.1869	rs62397761	6	48125278		A	G	0.0615805	0.0136198	9.07706e-06	0.0337319	0.0167865	0.0444887	0.034097	0.0325474	0.294818	0.0114667	0.0519165	0.825196	20.443
Family	566	family.Clostridiaceae1.id.1869	rs881532	22	47411024		A	G	-0.0533035	0.0119011	7.89662e-06	-0.0310224	0.0156723	0.0477661	-0.0315237	0.0303898	0.299591	0.0367405	0.0484638	0.44839	20.0604
Family	567	family.ClostridialesvadinBB60group.id.11286	rs10517600	4	154711806	LRAT	T	G	0.0626993	0.0139364	6.82768e-06	0.00741979	0.016122	0.645353	-0.0338101	0.0313284	0.280491	-0.00228422	0.0498976	0.963487	20.2406
Family	568	family.ClostridialesvadinBB60group.id.11286	rs10904722	10	6672462		C	T	-0.0672314	0.0147123	5.04837e-06	0.0216362	0.0184136	0.239989	0.073465	0.0357749	0.0400212	0.00615317	0.0569334	0.913935	20.8825
Family	569	family.ClostridialesvadinBB60group.id.11286	rs118104867	8	122965298	ZHX2	C	T	0.214464	0.0455098	3.43598e-06	0.0557403	0.0305924	0.068451	0.0663616	0.0593521	0.263523	-0.0127367	0.0941732	0.892416	22.2075
Family	570	family.ClostridialesvadinBB60group.id.11286	rs13409132	2	204751623	PARD3B	A	G	-0.165419	0.0352154	4.37231e-06	0.0509686	0.04261	0.231633	-0.0257777	0.0822184	0.75388	-0.0422528	0.132027	0.748943	22.0649
Family	571	family.ClostridialesvadinBB60group.id.11286	rs17121075	14	85390452	ENSG00000258902	G	A	0.0769254	0.0172234	7.91417e-06	-0.0163744	0.0191405	0.392284	0.0138606	0.0371596	0.709147	0.0745513	0.0592433	0.20825	19.9482
Family	572	family.ClostridialesvadinBB60group.id.11286	rs2191834	2	229078235	PID1	G	T	0.0746375	0.0159136	2.50195e-06	-0.0124514	0.0184053	0.498717	0.0141254	0.0357611	0.692848	-0.0422368	0.0568107	0.457201	21.9977
Family	573	family.ClostridialesvadinBB60group.id.11286	rs28691777	17	60072044	HEATR6	C	T	0.137134	0.0266996	6.95697e-07	0.00133839	0.0385509	0.972305	-0.0540998	0.0749083	0.470163	-0.106519	0.11928	0.371845	26.3802
Family	574	family.ClostridialesvadinBB60group.id.11286	rs34088226	5	4308833		A	G	-0.117807	0.026924	7.66216e-06	0.0378094	0.0337476	0.26256	-0.0354635	0.0656525	0.58908	0.209586	0.105117	0.04617	19.1454
Family	575	family.ClostridialesvadinBB60group.id.11286	rs55682560	15	86849059	AGBL1	C	T	-0.131519	0.0261319	4.97034e-07	0.0102797	0.0292288	0.725065	0.0781469	0.0566894	0.168046	-0.169202	0.0900481	0.0602407	25.3302
Family	576	family.ClostridialesvadinBB60group.id.11286	rs6588624	1	56383867	ENSG00000260971,ENSG00000284686	G	A	-0.0662317	0.0138147	1.79287e-06	0.00382234	0.0156862	0.807482	0.0310604	0.0304646	0.307938	-0.0588462	0.0485202	0.225199	22.9853
Family	577	family.ClostridialesvadinBB60group.id.11286	rs66714985	8	3447600	CSMD1	A	C	0.116908	0.0252447	4.85334e-06	0.0278488	0.0259055	0.282367	-0.0186633	0.0504147	0.711236	0.0535422	0.079932	0.502956	21.446
Family	578	family.ClostridialesvadinBB60group.id.11286	rs7226487	18	76661168	LINC00683	A	G	-0.0643682	0.0138701	3.58282e-06	0.0100951	0.0156939	0.520062	0.00980053	0.0304175	0.7473	0.0563648	0.0485432	0.24559	21.5368
Family	579	family.ClostridialesvadinBB60group.id.11286	rs7538034	1	70926011	PTGER3	T	G	-0.078598	0.0165982	2.36706e-06	0.00174442	0.0213427	0.934858	-0.0490828	0.0413358	0.235063	0.0347379	0.0658977	0.598091	22.4233
Family	580	family.ClostridialesvadinBB60group.id.11286	rs7725895	5	142865333	ARHGAP26,ARHGAP26-AS1	A	G	-0.116224	0.0240367	3.94356e-06	-0.00533834	0.024033	0.824216	-0.0338737	0.046559	0.466894	-0.0340209	0.0742053	0.646614	23.3797
Family	581	family.ClostridialesvadinBB60group.id.11286	rs989682	3	15522946		A	G	0.070194	0.0155364	6.8471e-06	-0.0145454	0.018548	0.43292	-0.00203804	0.0359929	0.954845	-0.00884738	0.0572703	0.877227	20.4126
Family	582	family.Coriobacteriaceae.id.811	rs11250875	10	1880537		T	C	0.06075	0.0130939	4.82844e-06	-0.0105328	0.0190791	0.580906	-0.0288085	0.0369744	0.435893	0.00965704	0.0587687	0.869477	21.5256
Family	583	family.Coriobacteriaceae.id.811	rs11656361	17	8218014		A	C	0.0773006	0.017553	8.02017e-06	-0.0327481	0.0204188	0.108754	0.0413244	0.039684	0.29772	-0.11859	0.0630771	0.0600966	19.3939
Family	584	family.Coriobacteriaceae.id.811	rs12974142	19	52391913	ZNF528-AS1	G	A	0.0789796	0.0177205	8.51232e-06	-0.0459087	0.0306926	0.134717	-0.0363312	0.059371	0.54058	-0.159474	0.0954417	0.0947414	19.8646
Family	585	family.Coriobacteriaceae.id.811	rs13307134	7	105444233	PUS7	C	T	0.0565686	0.0126265	7.79931e-06	0.00217782	0.0211515	0.917992	0.0531977	0.0409876	0.194322	-0.121443	0.0653119	0.0629666	20.0718
Family	586	family.Coriobacteriaceae.id.811	rs1397793	5	91175634	LUCAT1	G	A	-0.0498855	0.0112446	9.77381e-06	-0.0124727	0.0172461	0.469546	-0.0472971	0.0334623	0.157526	0.0405862	0.0533097	0.44646	19.6815
Family	587	family.Coriobacteriaceae.id.811	rs1816223	12	11341087		A	G	-0.0586265	0.0129006	4.84114e-06	-0.0167731	0.0195904	0.391894	-0.0931253	0.0379835	0.0142171	-0.00152037	0.0605484	0.979967	20.6523
Family	588	family.Coriobacteriaceae.id.811	rs240104	1	176602295	PAPPA2	T	C	-0.0603429	0.0126849	1.51603e-06	-0.000294137	0.0175318	0.986614	-0.0408477	0.0339762	0.229269	0.0256182	0.0541087	0.635887	22.6296
Family	589	family.Coriobacteriaceae.id.811	rs2442778	3	11612938	VGLL4	G	A	-0.116408	0.0258545	9.02703e-06	0.0330414	0.0353408	0.349821	0.0712049	0.0684136	0.297969	-0.17376	0.108855	0.110432	20.2719
Family	590	family.Coriobacteriaceae.id.811	rs3025411	9	133647784	DBH	A	G	0.0926543	0.0209468	8.26912e-06	-0.0247446	0.0256904	0.335456	0.0171603	0.0498367	0.730599	0.018925	0.0793278	0.811441	19.5657
Family	591	family.Coriobacteriaceae.id.811	rs34739816	17	39220432	STAC2	G	T	0.0965017	0.0207666	3.88358e-06	0.0427899	0.0334469	0.200777	-0.095082	0.0650827	0.144031	0.0849027	0.103828	0.413516	21.5943
Family	592	family.Coriobacteriaceae.id.811	rs67561917	20	63440724	KCNQ2	A	G	-0.0714367	0.0154113	5.39129e-06	-0.00676506	0.0202926	0.738851	0.022447	0.039387	0.568739	-0.0706383	0.0627666	0.260414	21.4863
Family	593	family.Coriobacteriaceae.id.811	rs719099	10	64039457	ENSG00000228566	A	G	0.0778402	0.0155815	5.43317e-07	-0.0512636	0.0264742	0.0528238	-0.111211	0.0512926	0.030146	0.0872118	0.0817551	0.286087	24.9568
Family	594	family.Coriobacteriaceae.id.811	rs8010111	14	39191305		G	A	-0.103377	0.0229286	6.89624e-06	-0.00955919	0.0286811	0.738914	-0.0556944	0.0555801	0.316316	0.0881246	0.0888591	0.321327	20.3278
Family	595	family.Defluviitaleaceae.id.1924	rs112893842	9	8786663	PTPRD	T	C	0.110761	0.0232545	2.75032e-06	0.019783	0.0275164	0.47217	0.0427226	0.0534634	0.424233	0.0662565	0.0852759	0.437179	22.6862
Family	596	family.Defluviitaleaceae.id.1924	rs1582238	1	118181062	SPAG17	T	C	0.0801923	0.0167061	1.692e-06	0.0108826	0.0163984	0.506924	0.0335008	0.0317979	0.292087	0.00267279	0.0506646	0.957927	23.0417
Family	597	family.Defluviitaleaceae.id.1924	rs17051335	4	121281755		C	T	-0.134314	0.0292201	4.58117e-06	0.000125554	0.0258378	0.996123	0.0124658	0.0500319	0.803239	-0.0479595	0.0796851	0.547265	21.1288
Family	598	family.Defluviitaleaceae.id.1924	rs1908593	18	61358915	CDH20	T	C	0.070223	0.0156601	7.859e-06	-0.00820703	0.0159149	0.606076	0.00215483	0.0308931	0.944392	0.0308298	0.0492101	0.530991	20.1081
Family	599	family.Defluviitaleaceae.id.1924	rs4344384	10	64647609	ENSG00000228566	G	T	0.0708803	0.0156121	5.86011e-06	-0.00606261	0.0156922	0.699241	-0.0116616	0.0304593	0.701825	-0.0595088	0.0484895	0.219728	20.6124
Family	600	family.Defluviitaleaceae.id.1924	rs4677103	3	72158643	LINC00877,LINC00870	A	G	0.0977203	0.0197033	9.42189e-07	-0.0113339	0.0207511	0.584938	-0.0342769	0.0402495	0.39443	0.0964499	0.0640768	0.132267	24.5976
Family	601	family.Defluviitaleaceae.id.1924	rs540220	9	90569026	LINC01501	T	C	-0.123954	0.0289814	9.48137e-06	-0.0160478	0.0275815	0.56068	-0.0292345	0.0534308	0.584279	-0.00511568	0.0852377	0.952142	18.2928
Family	602	family.Defluviitaleaceae.id.1924	rs55658617	21	40439076	DSCAM	T	C	0.177314	0.0361845	1.40608e-06	-0.0676477	0.0430838	0.116382	0.00769047	0.0834528	0.926576	-0.0958692	0.132311	0.468714	24.0128
Family	603	family.Defluviitaleaceae.id.1924	rs72731813	4	146493591	SLC10A7	C	T	-0.149751	0.0293415	2.75777e-07	-0.0121775	0.036901	0.741396	-0.0235726	0.0715009	0.74164	0.029671	0.114482	0.795499	26.0481
Family	604	family.Defluviitaleaceae.id.1924	rs9608282	22	24408113	SPECC1L,SPECC1L-ADORA2A	T	G	0.139014	0.0299429	4.60831e-06	-0.0725325	0.0438603	0.0981861	-0.107358	0.085378	0.208591	-0.26343	0.135525	0.051923	21.554
Family	605	family.Defluviitaleaceae.id.1924	rs9725395	1	84739949		A	G	-0.138357	0.0295185	3.4137e-06	0.00393146	0.0246691	0.873379	-0.0133273	0.0478953	0.780813	-0.0532672	0.0761071	0.483991	21.9691
Family	606	family.Desulfovibrionaceae.id.3169	rs11599763	10	11813600		T	C	-0.0555931	0.0117493	2.49704e-06	-0.0149201	0.0160798	0.353473	-0.00585608	0.0312316	0.851265	0.064679	0.049633	0.192525	22.3879
Family	607	family.Desulfovibrionaceae.id.3169	rs17791387	9	79219511		A	G	-0.0729251	0.0154381	2.09678e-06	-0.0201296	0.0267007	0.45091	0.00337684	0.0518785	0.948101	-0.025765	0.0823267	0.75431	22.3136
Family	608	family.Desulfovibrionaceae.id.3169	rs2838334	21	43645080	HSF2BP	G	A	0.0571419	0.012423	3.82375e-06	-0.0215794	0.0164746	0.190244	-0.0160362	0.0319261	0.615464	0.0345566	0.0508594	0.496851	21.1572
Family	609	family.Desulfovibrionaceae.id.3169	rs3935584	2	233064573	INPP5D	C	T	-0.0525838	0.0115757	6.78137e-06	-0.00728884	0.0157233	0.642957	-0.0151557	0.0305179	0.619458	-0.0262649	0.0486798	0.589511	20.6351
Family	610	family.Desulfovibrionaceae.id.3169	rs4506934	17	2953368	RAP1GAP2	C	T	-0.0943381	0.020138	3.16043e-06	0.0124513	0.0244624	0.610755	0.0712613	0.0473635	0.132437	-0.0168914	0.0756941	0.823416	21.9453
Family	611	family.Desulfovibrionaceae.id.3169	rs6058181	20	35106998		C	T	0.0834742	0.0166111	2.69912e-07	0.00507982	0.0212132	0.810745	0.00596946	0.0412666	0.884983	0.0239284	0.0656332	0.715426	25.2528
Family	612	family.Desulfovibrionaceae.id.3169	rs72647048	8	56952819		T	C	-0.0770089	0.017089	9.60885e-06	-0.0180603	0.0248279	0.466969	-0.026007	0.0480446	0.588293	-0.0271462	0.0767818	0.723676	20.307
Family	613	family.Desulfovibrionaceae.id.3169	rs9928243	16	71507738	ZNF19	C	A	-0.0541732	0.0117819	4.48478e-06	0.0206692	0.0157073	0.18821	0.0389168	0.0304579	0.201346	0.0636013	0.0485376	0.190077	21.1417
Family	614	family.Enterobacteriaceae.id.3469	rs11026530	11	22357551	SLC17A6	T	C	0.0822408	0.0186379	9.42684e-06	-0.00394507	0.0219732	0.857513	-0.0499508	0.04261	0.241085	-0.0183173	0.0676416	0.786544	19.4706
Family	615	family.Enterobacteriaceae.id.3469	rs2374342	2	41906402		C	A	0.0582927	0.0126195	4.51618e-06	0.0172203	0.0159574	0.280522	0.000947965	0.0309273	0.975547	0.0679973	0.0493431	0.168188	21.3376
Family	616	family.Enterobacteriaceae.id.3469	rs35673018	16	54293833		G	A	0.0899642	0.0202934	7.63109e-06	0.0288803	0.0274522	0.29279	0.00791824	0.0534319	0.88219	-0.0215024	0.0848884	0.800035	19.653
Family	617	family.Enterobacteriaceae.id.3469	rs504442	18	57478315	ONECUT2	T	G	0.084159	0.0189479	5.17092e-06	-0.00359799	0.0256901	0.888618	0.0452045	0.0499492	0.365461	-0.0807186	0.0794998	0.309948	19.7279
Family	618	family.Enterobacteriaceae.id.3469	rs62210023	20	56765036		A	G	0.0606754	0.0130125	3.13163e-06	-0.0270977	0.0164835	0.10019	-0.00490054	0.0319879	0.878241	0.0403622	0.0509005	0.427799	21.7422
Family	619	family.Enterobacteriaceae.id.3469	rs78143293	18	60005103		A	G	-0.0848521	0.0170415	1.19564e-06	0.0411483	0.0239983	0.0864112	0.0258917	0.0466305	0.578722	-0.0474859	0.0740593	0.521401	24.7918
Family	620	family.Enterobacteriaceae.id.3469	rs79757635	13	110188071	COL4A1	C	A	0.0758597	0.0171286	9.31857e-06	-0.0133436	0.0232758	0.566454	0.0191819	0.0452006	0.671294	-0.0256848	0.0723393	0.722544	19.6146
Family	621	family.Erysipelotrichaceae.id.2149	rs1074800	5	3002432		A	G	0.0492438	0.010887	6.14583e-06	-0.00989816	0.0159041	0.533702	-0.0482584	0.0308623	0.117895	0.0580326	0.0491086	0.237317	20.459
Family	622	family.Erysipelotrichaceae.id.2149	rs10781552	10	132083729	JAKMIP3	C	T	-0.0552212	0.0116074	2.33114e-06	-0.0353634	0.0174315	0.0424884	-0.0396947	0.0338482	0.240906	-0.144665	0.0544136	0.00784621	22.6329
Family	623	family.Erysipelotrichaceae.id.2149	rs17530232	13	39811320		A	G	0.10305	0.0224648	2.79123e-06	-0.0243208	0.0354021	0.492091	-0.0298382	0.0687758	0.664399	0.0209631	0.109534	0.848225	21.0423
Family	624	family.Erysipelotrichaceae.id.2149	rs1884466	1	63673525		C	T	-0.0475363	0.0106939	9.52701e-06	-0.00972124	0.0157556	0.537232	-0.0138781	0.0305812	0.649964	-0.0835706	0.0487246	0.0863157	19.7598
Family	625	family.Erysipelotrichaceae.id.2149	rs2300774	3	196066841	TFRC	G	A	0.0524152	0.0106784	8.95466e-07	0.0124804	0.015734	0.427655	0.0271821	0.0305341	0.373346	0.00137882	0.048751	0.977437	24.0937
Family	626	family.Erysipelotrichaceae.id.2149	rs290833	1	96991871		T	G	-0.0497374	0.0111376	8.029e-06	0.0119134	0.0157211	0.448571	0.00425694	0.0305162	0.889057	0.0221176	0.0486279	0.649229	19.9425
Family	627	family.Erysipelotrichaceae.id.2149	rs35161940	17	72331083	LINC00511	T	C	-0.0806041	0.0167641	1.8451e-06	0.00658081	0.0254151	0.795687	-0.0378825	0.0493362	0.44258	-0.0993214	0.0785976	0.206348	23.1182
Family	628	family.Erysipelotrichaceae.id.2149	rs4078432	14	48528003		C	T	-0.0608929	0.0133764	4.23104e-06	-0.0102233	0.0207911	0.622922	0.0149058	0.040338	0.711739	-0.0675698	0.0642437	0.292904	20.7232
Family	629	family.Erysipelotrichaceae.id.2149	rs56970041	14	79891267		T	G	0.0724144	0.0164471	5.40344e-06	0.0480481	0.0328461	0.143516	0.034405	0.0634231	0.587496	-0.00304531	0.101643	0.976098	19.3854
Family	630	family.Erysipelotrichaceae.id.2149	rs62504403	8	38946033	PLEKHA2	C	T	0.0681159	0.0127883	1.12265e-07	0.031826	0.0198146	0.108233	0.0692167	0.0384763	0.0720278	-0.0738404	0.0611199	0.227	28.3706
Family	631	family.Erysipelotrichaceae.id.2149	rs7234058	18	5830508	MIR3976HG	T	C	-0.0945759	0.0194091	9.12341e-07	0.0404025	0.0272828	0.138639	0.0251098	0.0530499	0.635982	0.0896361	0.0841299	0.286673	23.7438
Family	632	family.Erysipelotrichaceae.id.2149	rs7826267	8	3097430	CSMD1	T	G	-0.0839071	0.0199131	9.28449e-06	0.0118344	0.0317938	0.709726	-0.0548615	0.0617384	0.374211	0.0567247	0.0979008	0.562312	17.755
Family	633	family.Erysipelotrichaceae.id.2149	rs8003149	14	55689786	KTN1	C	T	0.0538798	0.0116888	4.08475e-06	-0.0191618	0.0166057	0.24853	0.0107011	0.0321873	0.739541	0.0350761	0.0512906	0.494058	21.2477
Family	634	family.FamilyXI.id.1936	rs10759623	9	113059205		C	T	-0.162115	0.032151	5.78312e-07	0.0143786	0.0187363	0.442833	-0.0105552	0.0363251	0.771374	-0.0181167	0.0579436	0.754538	25.4247
Family	635	family.FamilyXI.id.1936	rs11547158	7	149224640	ZNF282	A	G	-0.177599	0.0372795	2.70219e-06	-0.0155232	0.0230773	0.501162	-0.0594636	0.0450035	0.186397	-0.0917836	0.0716403	0.200133	22.6957
Family	636	family.FamilyXI.id.1936	rs17379710	11	35313121	SLC1A2	T	C	-0.116383	0.0252125	3.97107e-06	0.0282554	0.0158994	0.0755457	0.00362024	0.0308421	0.906559	0.0107967	0.0491521	0.826137	21.3084
Family	637	family.FamilyXI.id.1936	rs2155352	11	95624045	ENSG00000285842	A	G	-0.150538	0.0302319	6.63432e-07	0.0221895	0.0185272	0.231046	0.0357235	0.035961	0.320518	0.0832654	0.0572503	0.145833	24.7947
Family	638	family.FamilyXI.id.1936	rs2156611	18	45765899		T	C	-0.112486	0.0251099	9.42661e-06	-0.00796545	0.015621	0.610107	0.00591606	0.0303672	0.845536	-0.00555843	0.0483516	0.908478	20.0683
Family	639	family.FamilyXI.id.1936	rs3733511	4	119034632	SYNPO2	A	G	0.128253	0.0274718	3.38554e-06	0.00125725	0.0171828	0.941671	-0.0313639	0.0334131	0.3479	-0.00489959	0.0531483	0.926549	21.7954
Family	640	family.FamilyXI.id.1936	rs488164	1	239832151	CHRM3	T	G	0.117998	0.025516	4.79785e-06	0.0248113	0.0163881	0.13003	0.0205831	0.0318282	0.517831	0.0373178	0.0508212	0.462768	21.3856
Family	641	family.FamilyXI.id.1936	rs697771	16	54081288	FTO	A	G	-0.117677	0.0251491	3.19372e-06	0.00671743	0.0157449	0.669641	0.0213013	0.0305602	0.485785	-0.0802787	0.0487339	0.0994993	21.8947
Family	642	family.FamilyXIII.id.1957	rs10404377	19	16063847		C	A	-0.0503183	0.011165	6.99027e-06	0.0042566	0.0161351	0.791927	-0.0446789	0.0313007	0.153462	-0.0392452	0.0499189	0.431763	20.3111
Family	643	family.FamilyXIII.id.1957	rs118170811	10	100607139		A	G	0.151619	0.0317112	1.80357e-06	0.0966153	0.0453135	0.0329944	0.0914443	0.0883018	0.300394	0.186945	0.140431	0.183115	22.8603
Family	644	family.FamilyXIII.id.1957	rs482905	1	166587965		G	T	0.0596528	0.012717	3.72345e-06	-0.0415255	0.018082	0.0216466	-0.00410251	0.0350166	0.906734	0.0224212	0.0559051	0.688376	22.0035
Family	645	family.FamilyXIII.id.1957	rs6501525	17	72222486	SOX9-AS1	A	G	0.0561559	0.0115587	1.23726e-06	-0.0108375	0.0166538	0.515206	0.0194561	0.0322605	0.546447	0.0583502	0.0514397	0.256652	23.6032
Family	646	family.FamilyXIII.id.1957	rs66753613	1	38746349		G	A	0.0651136	0.0144251	8.08288e-06	0.00527863	0.020307	0.794909	-0.0198404	0.0393753	0.614346	0.000464006	0.0628635	0.994111	20.3753
Family	647	family.FamilyXIII.id.1957	rs6797051	3	88946068		C	T	-0.0805984	0.0171364	4.89281e-06	0.000661599	0.0267395	0.98026	-0.00122452	0.0519353	0.981189	0.000296773	0.0824132	0.997127	22.1214
Family	648	family.FamilyXIII.id.1957	rs7514702	1	186944891	PLA2G4A	T	C	-0.0663236	0.0141626	3.91642e-06	0.0324915	0.0220087	0.139863	0.0496018	0.0427126	0.245522	0.029459	0.0679544	0.664644	21.9307
Family	649	family.Lachnospiraceae.id.1987	rs10402491	19	13314985	CACNA1A	C	T	0.0661701	0.014851	7.58351e-06	0.00470174	0.0209545	0.822462	0.0556132	0.0406488	0.171268	-0.0490695	0.0647747	0.448726	19.8525
Family	650	family.Lachnospiraceae.id.1987	rs11139361	9	69564931	APBA1	T	C	0.0494463	0.0110503	4.26262e-06	-0.0115494	0.0167691	0.490995	-0.0292828	0.0325264	0.367972	-0.105014	0.0519036	0.0430467	20.0224
Family	651	family.Lachnospiraceae.id.1987	rs112040820	17	82511188		A	G	0.0549584	0.0117086	2.41836e-06	-0.00560275	0.0179279	0.754649	0.00280863	0.0348003	0.935675	0.0396734	0.0553875	0.473814	22.0323
Family	652	family.Lachnospiraceae.id.1987	rs11841382	13	37430535		G	T	-0.0718128	0.017462	9.57773e-06	-0.00850801	0.0283598	0.764175	-0.0367123	0.0550771	0.505052	-0.00758258	0.0875613	0.930991	16.9129
Family	653	family.Lachnospiraceae.id.1987	rs11979110	7	130751700		T	C	-0.0500924	0.0105069	1.81843e-06	0.0144185	0.015684	0.357932	-0.0276373	0.0304693	0.364378	0.0874727	0.048468	0.0711132	22.7299
Family	654	family.Lachnospiraceae.id.1987	rs1205443	20	38248466	KIAA1755	A	G	0.0501415	0.0112157	7.28844e-06	0.00627737	0.0165133	0.703842	0.0282125	0.0320093	0.37811	0.040305	0.0509205	0.428636	19.9867
Family	655	family.Lachnospiraceae.id.1987	rs12760724	1	213858626	PROX1-AS1	A	C	-0.0484566	0.0107934	7.26734e-06	-0.0294309	0.0166884	0.0778072	-0.0598322	0.0323349	0.0642569	0.0441841	0.0515253	0.391155	20.1553
Family	656	family.Lachnospiraceae.id.1987	rs13005175	2	231605011		A	G	0.0993483	0.0218395	8.37071e-06	-0.00958089	0.0381616	0.801767	-0.0606812	0.0736177	0.409784	-0.0800916	0.117076	0.493911	20.6936
Family	657	family.Lachnospiraceae.id.1987	rs2159863	4	10243730		A	G	-0.0585831	0.0128742	3.69557e-06	0.014027	0.0203121	0.489833	-0.0111136	0.0394502	0.778166	-0.00879881	0.062565	0.888159	20.7063
Family	658	family.Lachnospiraceae.id.1987	rs2910921	5	32348487		T	C	0.160302	0.035832	8.41974e-06	-0.0263087	0.0469562	0.575286	0.216301	0.0848345	0.010782	-0.120227	0.144626	0.405805	20.0141
Family	659	family.Lachnospiraceae.id.1987	rs3127230	10	101632746	FBXW4	C	T	-0.0503537	0.0112201	6.20325e-06	-0.00254397	0.0170706	0.881533	0.00859057	0.0332037	0.795848	0.0249809	0.0528021	0.636139	20.1406
Family	660	family.Lachnospiraceae.id.1987	rs35524804	9	97351401	CCDC180,SUGT1P4-STRA6LP-CCDC180	T	C	-0.0607481	0.0125216	2.44999e-06	0.0282709	0.0190957	0.138744	0.0246098	0.0370308	0.506322	-0.0372772	0.0590526	0.527874	23.5368
Family	661	family.Lachnospiraceae.id.1987	rs7359994	19	28917951	LINC00906	T	C	-0.0503142	0.0112482	5.35899e-06	-0.00840162	0.0159372	0.598075	-0.0129898	0.0308869	0.674076	0.113905	0.0492111	0.0206334	20.0086
Family	662	family.Lachnospiraceae.id.1987	rs79086868	9	130916218	FIBCD1	T	C	0.0776723	0.0164472	3.01422e-06	0.0219475	0.0260433	0.399379	0.00933643	0.0504643	0.853221	0.0083723	0.0807162	0.917387	22.3022
Family	663	family.Lachnospiraceae.id.1987	rs959845	4	185985647		C	T	-0.0493666	0.0107801	5.1695e-06	-0.0174001	0.016128	0.280643	-0.0229054	0.0312426	0.463469	0.0475709	0.049822	0.339671	20.971
Family	664	family.Lachnospiraceae.id.1987	rs9929145	16	76525287	CNTNAP4,ENSG00000287694	G	A	-0.125721	0.0245233	2.83594e-07	0.0156677	0.0363075	0.666084	0.101848	0.0706514	0.149426	-0.19352	0.112609	0.0857038	26.282
Family	665	family.Lactobacillaceae.id.1836	rs1530559	2	134998059	MAP3K19	G	A	0.0772453	0.0176921	9.65254e-06	0.00807466	0.0158377	0.610166	0.0192752	0.0307059	0.530177	0.00895254	0.0488735	0.854658	19.0627
Family	666	family.Lactobacillaceae.id.1836	rs16861661	1	18174965	IGSF21,IGSF21-AS1	G	A	-0.193287	0.0379293	2.70131e-07	-0.0427023	0.0315786	0.176294	-0.0152666	0.0614402	0.803764	0.0818876	0.0972937	0.399983	25.9691
Family	667	family.Lactobacillaceae.id.1836	rs62314653	4	108975306	COL25A1	C	A	0.177082	0.0392269	6.5919e-06	0.0807358	0.0333246	0.0154053	0.00842252	0.0649376	0.896802	0.21175	0.103241	0.0402634	20.3789
Family	668	family.Lactobacillaceae.id.1836	rs74599091	1	179751534	FAM163A	A	G	0.191613	0.0425039	7.69522e-06	0.0875446	0.0586172	0.135307	0.158537	0.114169	0.164948	-0.089692	0.181421	0.621035	20.3232
Family	669	family.Lactobacillaceae.id.1836	rs768253	8	68097868	PREX2	T	G	-0.0792344	0.0170604	3.60763e-06	-0.00564383	0.0157724	0.72047	0.0155901	0.0305954	0.61036	-0.0188957	0.0487509	0.698314	21.5699
Family	670	family.Lactobacillaceae.id.1836	rs77478751	3	173433875	NLGN1	A	G	-0.219178	0.0473566	5.95946e-06	0.0128764	0.0245057	0.599273	-0.0111954	0.0475997	0.814055	-0.0532329	0.075894	0.483047	21.4206
Family	671	family.Lactobacillaceae.id.1836	rs921925	19	6928006	ADGRE1	A	C	0.0999419	0.0201687	5.77195e-07	-0.0136037	0.0191359	0.477146	0.00302774	0.0371435	0.935033	0.0065763	0.0591437	0.911464	24.5549
Family	672	family.Lactobacillaceae.id.1836	rs9345899	6	66849430		A	G	-0.124042	0.0278946	9.4459e-06	-0.0434122	0.0255578	0.0893964	0.0212179	0.0496731	0.669269	-0.127801	0.079064	0.106002	19.774
Family	673	family.Methanobacteriaceae.id.121	rs10202904	2	124682691	CNTNAP5	T	G	-0.121754	0.0235357	3.0143e-07	-0.00718932	0.0159779	0.652744	0.0169768	0.0310256	0.58425	0.0780551	0.0494565	0.114506	26.7615
Family	674	family.Methanobacteriaceae.id.121	rs10424197	19	45936063	NOVA2	G	A	-0.111274	0.0247517	9.27887e-06	0.0129398	0.0181183	0.475113	-0.0456047	0.0351884	0.194971	0.0628165	0.0559489	0.261545	20.2106
Family	675	family.Methanobacteriaceae.id.121	rs4257531	3	2044483		G	A	0.164498	0.0364959	7.44344e-06	0.0375401	0.0258284	0.146101	0.0832946	0.0501065	0.0964428	0.116915	0.0797789	0.142786	20.3158
Family	676	family.Methanobacteriaceae.id.121	rs6508769	19	28336853	ENSG00000267320	T	C	0.153519	0.0344519	8.22529e-06	0.023482	0.0221607	0.289314	0.021867	0.0430769	0.611715	0.0739049	0.0686653	0.28179	19.8564
Family	677	family.Methanobacteriaceae.id.121	rs6776814	3	15011576	MRPS25,NR2C2	T	C	-0.199566	0.0411825	1.63062e-06	-0.0485137	0.0556572	0.383398	-0.16084	0.107749	0.135507	-0.205861	0.172027	0.231433	23.4827
Family	678	family.Methanobacteriaceae.id.121	rs73068003	7	10734305	MGC4859	G	T	-0.15814	0.0351803	8.44583e-06	-0.00457976	0.0267347	0.863985	0.059619	0.0518262	0.249994	-0.100781	0.0827074	0.223024	20.2063
Family	679	family.Methanobacteriaceae.id.121	rs73457410	13	41382045		A	G	0.21534	0.0436695	1.40855e-06	0.0194106	0.0322186	0.546865	0.101813	0.0625958	0.103842	-0.129142	0.0994545	0.194115	24.316
Family	680	family.Methanobacteriaceae.id.121	rs75208022	12	21185927	SLCO1B1	C	T	-0.227245	0.048763	5.92103e-06	0.0396522	0.0269248	0.140833	0.00554994	0.052212	0.915348	-0.184959	0.0834377	0.026641	21.7173
Family	681	family.Methanobacteriaceae.id.121	rs894996	4	103497150		C	A	0.216999	0.0449076	1.87557e-06	-0.0387691	0.0309676	0.210597	-0.0676454	0.0600859	0.260245	0.0175329	0.0961374	0.85529	23.3495
Family	682	family.Oxalobacteraceae.id.2966	rs111966731	15	93398708	ENSG00000257060	T	C	0.204031	0.0445746	4.56318e-06	0.0226903	0.0279012	0.416082	-0.0207207	0.0542316	0.702404	0.0221561	0.0865154	0.797878	20.9516
Family	683	family.Oxalobacteraceae.id.2966	rs11246212	11	610277	PHRF1	T	C	0.13607	0.0291797	4.50836e-06	-0.0212715	0.022644	0.347531	-0.011764	0.0438871	0.78866	0.0253841	0.069927	0.716599	21.7454
Family	684	family.Oxalobacteraceae.id.2966	rs12002250	9	19682560	SLC24A2	A	C	0.196145	0.044523	5.53202e-06	-0.030236	0.038966	0.437774	-0.0292773	0.0756242	0.698652	8.60783e-05	0.120233	0.999429	19.4083
Family	685	family.Oxalobacteraceae.id.2966	rs1569853	6	38582525	BTBD9	T	C	-0.140043	0.0281704	7.45179e-07	-0.0176344	0.0239663	0.461852	-0.0181852	0.0466595	0.696728	-0.115415	0.0740055	0.118866	24.7136
Family	686	family.Oxalobacteraceae.id.2966	rs17138946	16	5934557	RBFOX1	G	T	-0.189444	0.0430248	8.09008e-06	0.00495604	0.0312845	0.874127	0.044978	0.0608601	0.459884	-0.0578772	0.0968949	0.550294	19.3876
Family	687	family.Oxalobacteraceae.id.2966	rs36057338	4	189014160		G	T	0.181604	0.0398742	6.25787e-06	-0.0540116	0.0440375	0.220015	-0.0267745	0.0851697	0.753243	-0.0124242	0.135945	0.927182	20.7427
Family	688	family.Oxalobacteraceae.id.2966	rs4428215	3	172229645	FNDC3B	G	A	0.12561	0.0230053	4.87931e-08	0.0166377	0.0179563	0.354154	0.0365584	0.034862	0.294334	-0.0798726	0.0556681	0.151344	29.8121
Family	689	family.Oxalobacteraceae.id.2966	rs561239	12	18640649	PIK3C2G	A	G	0.105525	0.0236769	7.1938e-06	0.0220559	0.0194542	0.256906	-0.0114899	0.0377306	0.760727	0.144563	0.0600661	0.0160961	19.8638
Family	690	family.Oxalobacteraceae.id.2966	rs6000536	22	37025428	MPST	C	T	-0.118383	0.0241355	7.38718e-07	0.0189312	0.02099	0.367102	0.0174967	0.0406854	0.66716	-0.0103006	0.0649743	0.874036	24.0583
Family	691	family.Oxalobacteraceae.id.2966	rs62435498	7	1754627		C	A	0.181521	0.0400608	7.45831e-06	-0.0746813	0.0262973	0.00451305	-0.10063	0.0501183	0.0446581	0.048712	0.0798115	0.541638	20.5312
Family	692	family.Oxalobacteraceae.id.2966	rs736744	9	84899492	NTRK2	C	T	0.105642	0.0200648	1.49416e-07	0.00299326	0.0158241	0.849969	-0.0127881	0.0307124	0.677128	0.06549	0.0488804	0.18031	27.7207
Family	693	family.Oxalobacteraceae.id.2966	rs7993559	13	22869488	LINC00621	C	A	0.0921059	0.0201114	5.03729e-06	-0.0149134	0.0158783	0.347611	0.00761209	0.0307966	0.804774	-0.11266	0.0491	0.0217616	20.9745
Family	694	family.Oxalobacteraceae.id.2966	rs80330081	4	66561674		A	C	-0.18756	0.0423688	6.63998e-06	0.0263718	0.0256008	0.302956	0.0473701	0.0496296	0.339845	0.0569328	0.0792953	0.472767	19.5969
Family	695	family.Oxalobacteraceae.id.2966	rs934049	2	15916656		G	A	0.109751	0.0238636	4.21147e-06	0.0166046	0.0192602	0.388621	0.0362468	0.0373875	0.332302	-0.00528295	0.0594931	0.929241	21.1518
Family	696	family.Pasteurellaceae.id.3689	rs10965428	9	22718482	LINC01239,ENSG00000284418	C	A	-0.119902	0.0258219	4.29151e-06	-0.005879	0.0339331	0.862453	-0.0994781	0.0657655	0.130376	0.138347	0.104543	0.185721	21.5614
Family	697	family.Pasteurellaceae.id.3689	rs111582866	16	48708578	ENSG00000260086	G	A	-0.113957	0.0256403	7.06627e-06	-0.0329795	0.0278593	0.236497	-0.0764431	0.0540632	0.157374	0.0453409	0.0862155	0.598956	19.7532
Family	698	family.Pasteurellaceae.id.3689	rs12050685	15	73185141	NEO1	A	G	-0.0670948	0.015239	9.18513e-06	0.0310018	0.0174468	0.0755788	0.0529187	0.0338418	0.117886	0.0624092	0.0539858	0.247668	19.385
Family	699	family.Pasteurellaceae.id.3689	rs16970009	17	34535582		A	G	0.187381	0.0429572	7.31531e-06	0.0270716	0.0563264	0.630787	0.129659	0.109497	0.236362	0.276153	0.17209	0.10856	19.0275
Family	700	family.Pasteurellaceae.id.3689	rs4822728	22	26495842	TFIP11	T	C	0.0685479	0.0149032	4.71847e-06	0.0227205	0.0156716	0.147117	0.0189156	0.0303823	0.533558	0.0607845	0.0484274	0.209418	21.1557
Family	701	family.Pasteurellaceae.id.3689	rs6972479	7	117278006	WNT2	A	G	-0.0781862	0.0175366	7.74817e-06	-0.0166515	0.0195029	0.393218	-0.0509131	0.0377945	0.177947	-0.125952	0.0604377	0.0371612	19.8779
Family	702	family.Pasteurellaceae.id.3689	rs72756943	5	26531799		G	A	0.13988	0.0303029	3.35218e-06	0.0172729	0.0318524	0.587625	0.0349345	0.0619061	0.572539	0.13485	0.0984654	0.170838	21.308
Family	703	family.Pasteurellaceae.id.3689	rs73139353	3	98253370	ENSG00000251088	A	C	-0.222573	0.0484634	8.71314e-06	0.0158801	0.0279147	0.569437	-0.0864469	0.0539644	0.109172	0.100099	0.0861105	0.245054	21.0919
Family	704	family.Pasteurellaceae.id.3689	rs76022354	10	92546628	IDE	C	T	0.24289	0.0500406	1.82858e-06	0.00490581	0.0360651	0.8918	0.0374502	0.0700097	0.592699	-0.257465	0.110961	0.0203236	23.5599
Family	705	family.Pasteurellaceae.id.3689	rs78909003	9	102887960		T	C	-0.241159	0.0498372	2.04893e-06	0.0411097	0.0346732	0.235766	-0.019623	0.0673716	0.770848	0.138125	0.107095	0.19714	23.4154
Family	706	family.Pasteurellaceae.id.3689	rs9382510	6	55583693		C	T	-0.0881865	0.0169965	2.476e-07	-0.00359214	0.0180877	0.842579	0.0676237	0.035048	0.0536735	-0.0967729	0.0559446	0.0836662	26.9207
Family	707	family.Pasteurellaceae.id.3689	rs9895850	17	66538895	PRKCA	T	C	-0.176406	0.041017	9.08251e-06	0.0311878	0.0383531	0.416118	0.140169	0.0743137	0.0592707	0.201815	0.118465	0.0884586	18.497
Family	708	family.Pasteurellaceae.id.3689	rs9938097	16	84943783		T	C	-0.0710386	0.0158024	8.22604e-06	0.000315817	0.0161478	0.984396	0.0214763	0.031317	0.492858	0.0945497	0.0499782	0.0585154	20.2088
Family	709	family.Peptococcaceae.id.2024	rs117452796	9	9423378	PTPRD	A	G	-0.257982	0.0549569	3.15296e-06	0.00351208	0.0452795	0.938174	0.0948897	0.0872721	0.27691	-0.0479209	0.13924	0.730727	22.0361
Family	710	family.Peptococcaceae.id.2024	rs12144792	1	27091734		C	T	0.064399	0.0141246	5.82242e-06	0.0266877	0.0161995	0.0994672	0.0181856	0.0313957	0.562427	0.0927327	0.0499925	0.0636063	20.7878
Family	711	family.Peptococcaceae.id.2024	rs12634826	3	183266260	MCF2L2,B3GNT5	T	G	-0.0739885	0.0150931	1.01109e-06	-0.0109959	0.0163614	0.501545	-0.0284703	0.0316977	0.369088	-0.0639026	0.0504978	0.205709	24.0309
Family	712	family.Peptococcaceae.id.2024	rs12992764	2	188031016	LINC01090	T	G	0.0684213	0.0141137	1.46158e-06	-0.0149686	0.015905	0.346641	-0.0483834	0.0308502	0.116803	0.0052191	0.0491533	0.91544	23.5018
Family	713	family.Peptococcaceae.id.2024	rs150600492	10	127377698	DOCK1	A	C	0.135774	0.0289757	2.31305e-06	-0.0335396	0.0339608	0.323349	-0.0698741	0.0658981	0.288992	-0.0856232	0.104546	0.412788	21.9566
Family	714	family.Peptococcaceae.id.2024	rs35703006	8	28756700		G	T	0.0812655	0.0164355	4.94775e-07	-0.00433595	0.018224	0.81194	0.0304838	0.0353439	0.388417	0.0376906	0.0561801	0.502292	24.4481
Family	715	family.Peptococcaceae.id.2024	rs4990837	8	3723235	CSMD1	A	G	0.0910387	0.0185869	1.74194e-06	0.00832993	0.0198666	0.675002	0.0415217	0.0385559	0.281516	0.0772574	0.0612035	0.206839	23.9903
Family	716	family.Peptococcaceae.id.2024	rs75430375	5	89957067	ENSG00000214942	C	T	-0.147941	0.0317498	3.40849e-06	0.0205894	0.0376943	0.584915	0.00797738	0.0733313	0.913373	-0.0292005	0.116076	0.801379	21.7117
Family	717	family.Peptococcaceae.id.2024	rs75898026	13	112906768	MCF2L	A	G	-0.0821779	0.0173541	2.0221e-06	-0.0154372	0.0193994	0.426174	-0.0128763	0.0376808	0.732561	-0.0581648	0.0599947	0.332296	22.4235
Family	718	family.Peptostreptococcaceae.id.2042	rs10805326	4	14322999		G	A	0.0566637	0.012276	4.03396e-06	6.05269e-06	0.0172202	0.99972	-0.0123082	0.0334032	0.71252	-0.0881868	0.0531851	0.0972949	21.3058
Family	719	family.Peptostreptococcaceae.id.2042	rs117020988	7	46671379		C	T	0.182411	0.0372126	1.02794e-06	-0.00475407	0.0286787	0.868338	0.0787093	0.0555756	0.1567	0.0253642	0.0883187	0.773968	24.0282
Family	720	family.Peptostreptococcaceae.id.2042	rs12377846	9	16786786	BNC2	C	A	-0.252	0.0511627	7.26254e-07	0.0355939	0.0474992	0.453642	0.0937106	0.09261	0.311593	0.025043	0.147477	0.86516	24.2602
Family	721	family.Peptostreptococcaceae.id.2042	rs12986312	19	17303329	ABHD8,MRPL34	T	G	0.0571818	0.0125947	5.76718e-06	-0.00674372	0.0171193	0.693637	-0.00703466	0.0331461	0.831926	0.00695962	0.0528574	0.895247	20.6129
Family	722	family.Peptostreptococcaceae.id.2042	rs1467258	17	40060234	MED24,THRA	G	A	0.072584	0.0162321	7.89804e-06	0.00509855	0.0202012	0.800741	-0.0130029	0.0391305	0.739667	0.00570456	0.0622397	0.926972	19.9954
Family	723	family.Peptostreptococcaceae.id.2042	rs1520207	3	152063386		C	T	0.0525658	0.0112476	3.16548e-06	0.00218795	0.0156981	0.889152	0.00466109	0.0304494	0.878338	-0.00133213	0.0485348	0.978103	21.8417
Family	724	family.Peptostreptococcaceae.id.2042	rs4692811	4	170259039	LINC01612	C	T	0.0642075	0.0126913	4.21123e-07	-0.00371325	0.0165252	0.82221	-0.0925591	0.0321565	0.00399705	0.0414004	0.050963	0.416584	25.5953
Family	725	family.Peptostreptococcaceae.id.2042	rs59865771	16	89180262	CDH15	C	T	-0.0573764	0.0127192	7.69029e-06	-0.0268429	0.0165218	0.104227	-0.0137237	0.0319728	0.667755	0.00409478	0.0510014	0.936009	20.3492
Family	726	family.Peptostreptococcaceae.id.2042	rs61841503	10	16977560	CUBN	G	A	0.0919658	0.0161331	9.8012e-09	0.0228895	0.0233807	0.327585	0.00815768	0.045292	0.857064	0.0623374	0.0721393	0.387518	32.4951
Family	727	family.Peptostreptococcaceae.id.2042	rs6721459	2	67625704	ENSG00000235495	A	G	0.0509823	0.0111975	5.07756e-06	-0.00651791	0.0159315	0.682452	-0.0302248	0.0309206	0.328324	0.0631231	0.0492921	0.200337	20.7299
Family	728	family.Peptostreptococcaceae.id.2042	rs76982728	7	44273225	CAMK2B	T	C	0.124203	0.0266923	3.24058e-06	-0.0123989	0.0551314	0.822059	0.0535548	0.107191	0.617342	0.283782	0.170332	0.095704	21.6516
Family	729	family.Peptostreptococcaceae.id.2042	rs77540684	10	14608536	FAM107B	T	G	0.106725	0.0245638	8.13712e-06	0.0138166	0.0266559	0.604227	-0.0599706	0.051802	0.246991	-0.0547982	0.0821005	0.504482	18.8775
Family	730	family.Peptostreptococcaceae.id.2042	rs9573937	13	76777061	ENSG00000285572	A	G	-0.0693637	0.0142907	1.70589e-06	0.00639581	0.0211449	0.76229	-0.0207762	0.0409687	0.612067	-0.0167643	0.0651576	0.796956	23.5589
Family	731	family.Porphyromonadaceae.id.943	rs10762312	10	69812107	COL13A1,ENSG00000289193	G	A	-0.052368	0.0118814	8.70354e-06	-0.0145263	0.0169009	0.390066	-0.0251359	0.0328224	0.443785	-0.0251978	0.0522326	0.629511	19.4265
Family	732	family.Porphyromonadaceae.id.943	rs10858364	9	135184235		G	T	0.055316	0.012085	4.31063e-06	0.0183161	0.0185569	0.323629	0.0036688	0.0359706	0.918761	-0.0540754	0.0574188	0.34631	20.9512
Family	733	family.Porphyromonadaceae.id.943	rs17065783	3	62049912	PTPRG	A	G	-0.059133	0.0122235	1.79351e-06	0.000482987	0.0215836	0.982147	-0.0391796	0.0418053	0.348659	-0.0394163	0.0669652	0.556124	23.4028
Family	734	family.Porphyromonadaceae.id.943	rs1980561	14	62919798	KCNH5	A	G	-0.0485289	0.0109284	8.94542e-06	-0.000817371	0.0156577	0.958367	0.0202505	0.0304037	0.505376	0.0236329	0.0484407	0.625641	19.7192
Family	735	family.Porphyromonadaceae.id.943	rs35233670	17	65754785	CEP112	T	C	-0.0473576	0.010602	7.90987e-06	-0.0200888	0.0156705	0.199862	-0.0563019	0.030392	0.0639499	-0.0825367	0.0484154	0.0882389	19.9529
Family	736	family.Porphyromonadaceae.id.943	rs35961441	1	240766474	ENSG00000226919	A	C	0.0915257	0.0207306	8.37393e-06	0.0510609	0.0411585	0.214756	-0.0188895	0.0801436	0.813669	0.0928876	0.126991	0.464506	19.4923
Family	737	family.Porphyromonadaceae.id.943	rs6953849	7	69786706	AUTS2	A	G	0.0718149	0.0150724	2.4448e-06	-0.0374887	0.0204482	0.0667513	-0.0601685	0.0396669	0.129306	-0.154454	0.0630532	0.0143021	22.7019
Family	738	family.Porphyromonadaceae.id.943	rs7330827	13	22957663		T	C	-0.103842	0.0237355	8.04891e-06	0.0030778	0.0332817	0.926319	-0.0144093	0.0648241	0.824093	0.143472	0.102457	0.161422	19.1403
Family	739	family.Porphyromonadaceae.id.943	rs864093	4	148904825	ENSG00000287292	A	C	-0.0527939	0.0117499	9.598e-06	-0.0311312	0.0192881	0.106525	-0.0864885	0.0373962	0.0207358	-0.052259	0.0595432	0.380125	20.1882
Family	740	family.Prevotellaceae.id.960	rs12118202	1	210508026	HHAT	T	C	-0.0751986	0.0147265	5.54234e-07	-0.0118462	0.0203182	0.55987	-0.039987	0.0394526	0.310801	0.0337711	0.0629148	0.591423	26.0747
Family	741	family.Prevotellaceae.id.960	rs13069367	3	71752679	EIF4E3,ENSG00000285708	A	C	-0.0539768	0.0119687	7.39489e-06	0.00159051	0.015986	0.920746	0.061148	0.0310316	0.0487798	-0.110924	0.0494372	0.0248491	20.3384
Family	742	family.Prevotellaceae.id.960	rs148376875	3	170408919		T	G	0.084515	0.0179163	2.08029e-06	-0.0294343	0.021881	0.178561	-0.00698692	0.0424917	0.869392	0.00766404	0.0679141	0.91015	22.2521
Family	743	family.Prevotellaceae.id.960	rs2206482	20	9790461	PAK5	T	G	-0.0569105	0.0117486	1.30377e-06	0.0264285	0.0160462	0.099552	0.024395	0.0310787	0.432486	0.00207359	0.0494796	0.966572	23.4644
Family	744	family.Prevotellaceae.id.960	rs2278540	3	32367424	CMTM8	G	A	0.0554249	0.0123265	8.43592e-06	-0.00850005	0.0162825	0.601646	-0.0123438	0.0315608	0.695714	0.00760668	0.050262	0.879707	20.2177
Family	745	family.Prevotellaceae.id.960	rs34660375	5	180856881	ZFP62	A	G	-0.0805894	0.0178291	7.40327e-06	0.0238967	0.0222372	0.282543	-0.0184789	0.043113	0.668202	-0.0705718	0.06868	0.304164	20.4313
Family	746	family.Prevotellaceae.id.960	rs3758087	8	23857096		T	C	0.0564199	0.0124655	8.60581e-06	-0.0331455	0.0175382	0.0587706	-0.0373529	0.034071	0.272937	-0.0920488	0.0541833	0.0893491	20.4854
Family	747	family.Prevotellaceae.id.960	rs3860225	1	110619055	KCNA2	A	G	0.083936	0.0167936	5.49682e-07	0.0307183	0.027239	0.259432	-0.03475	0.052873	0.51103	-0.113311	0.0839896	0.177304	24.9809
Family	748	family.Prevotellaceae.id.960	rs4493272	2	118153336	THORLNC	T	C	-0.0604992	0.0118027	3.02312e-07	0.0138909	0.0156815	0.375717	0.0232847	0.0304322	0.444192	0.0727898	0.0485116	0.133494	26.2745
Family	749	family.Prevotellaceae.id.960	rs4685827	3	4823193	ITPR1,ENSG00000235978	T	C	-0.0679529	0.0145407	2.77192e-06	-0.0187872	0.0182964	0.304501	0.00236158	0.0355074	0.946972	-0.0122364	0.0565271	0.828621	21.8396
Family	750	family.Prevotellaceae.id.960	rs7252711	19	17350190		A	G	-0.0740876	0.0161926	5.56586e-06	-0.0216946	0.0251482	0.388319	-0.041559	0.0488921	0.395317	-0.133834	0.0777443	0.0851667	20.9343
Family	751	family.Prevotellaceae.id.960	rs7975087	12	21251898		C	A	-0.0601448	0.0135454	7.59459e-06	-0.0124518	0.0207432	0.548316	-0.0625023	0.0402222	0.120202	-0.021188	0.0639901	0.74056	19.7157
Family	752	family.Prevotellaceae.id.960	rs912860	14	33237702	NPAS3	G	A	-0.229046	0.0483124	9.2992e-07	-0.0761502	0.052792	0.149173	-0.0716782	0.10299	0.486445	0.00324895	0.163012	0.984099	22.4765
Family	753	family.Prevotellaceae.id.960	rs9586501	13	104423473		G	A	0.0592681	0.0127329	2.58988e-06	0.0176202	0.0178095	0.322482	0.0785317	0.0345042	0.0228455	-0.0385228	0.0549695	0.483426	21.6663
Family	754	family.Prevotellaceae.id.960	rs9958960	18	65351747		G	A	-0.0914807	0.0173611	1.06324e-07	0.00864238	0.0216755	0.690103	0.0414607	0.0420834	0.324524	-0.0444957	0.0671107	0.507319	27.7653
Family	755	family.Rhodospirillaceae.id.2717	rs1035406	5	120037042		G	A	-0.11354	0.0250863	5.84451e-06	0.0155014	0.0245297	0.527423	0.0600044	0.0475114	0.206608	-0.02323	0.075815	0.759298	20.4845
Family	756	family.Rhodospirillaceae.id.2717	rs11591293	10	111660039		G	T	0.0743184	0.0158724	2.67148e-06	0.00688494	0.0158316	0.663644	0.0116505	0.0307013	0.704331	0.0560282	0.0488311	0.251221	21.9233
Family	757	family.Rhodospirillaceae.id.2717	rs13336560	16	88487835	ZFPM1	C	T	-0.0701719	0.0158061	9.17333e-06	0.00692351	0.0160479	0.666158	-0.0167664	0.0311193	0.590041	0.0650089	0.0495757	0.189754	19.7095
Family	758	family.Rhodospirillaceae.id.2717	rs1549633	5	27945538		A	C	0.0999312	0.0218634	4.70392e-06	0.0301632	0.0245723	0.219625	0.0367959	0.0476434	0.439925	0.0260466	0.0757306	0.730893	20.8914
Family	759	family.Rhodospirillaceae.id.2717	rs1923415	6	88558996		A	G	-0.0999238	0.0227326	9.63701e-06	0.0388931	0.0278042	0.161867	0.0193394	0.0541463	0.720965	0.0818343	0.0855381	0.338719	19.3215
Family	760	family.Rhodospirillaceae.id.2717	rs3754624	2	224769095	DOCK10	C	T	0.0971389	0.0200064	1.7148e-06	0.00394031	0.0205232	0.847748	0.00798089	0.0397573	0.840902	0.0288522	0.0635627	0.649889	23.5748
Family	761	family.Rhodospirillaceae.id.2717	rs4278423	10	2628361		T	C	0.107529	0.0235725	3.12021e-06	0.0220147	0.0327503	0.501457	0.0246176	0.0635852	0.698638	0.0194246	0.101627	0.848419	20.8086
Family	762	family.Rhodospirillaceae.id.2717	rs55876211	3	84422115		C	T	-0.0911851	0.0196395	2.86679e-06	-0.0148556	0.0179538	0.407991	-0.0400114	0.0347642	0.249758	0.0176775	0.0553911	0.749621	21.5569
Family	763	family.Rhodospirillaceae.id.2717	rs61933850	12	72745618		G	A	0.164808	0.0360647	7.22582e-06	-0.00320362	0.0229595	0.889029	-0.0165318	0.0444603	0.710017	0.0139495	0.070938	0.844107	20.8831
Family	764	family.Rhodospirillaceae.id.2717	rs6679026	1	78153828		T	C	0.111984	0.0251088	9.94679e-06	-0.0163457	0.0260859	0.530914	0.0216292	0.0506134	0.669131	0.066393	0.080662	0.410451	19.8911
Family	765	family.Rhodospirillaceae.id.2717	rs7001029	8	130946157	ADCY8,ENSG00000253992	C	T	0.117366	0.0261324	5.3475e-06	-0.0194842	0.0271495	0.472965	-0.0408628	0.0528003	0.438982	0.0282283	0.0837004	0.735926	20.1708
Family	766	family.Rhodospirillaceae.id.2717	rs72714493	1	91740661	TGFBR3	A	G	0.0816858	0.0180791	7.34924e-06	0.0239873	0.0219964	0.275488	0.0684625	0.0426476	0.108426	-0.0654483	0.0678581	0.334802	20.4145
Family	767	family.Rhodospirillaceae.id.2717	rs74354280	4	133271763		C	T	-0.0911896	0.0204907	6.67295e-06	-0.00647406	0.0174244	0.710228	-0.0429065	0.0338011	0.204305	-0.0417594	0.0538831	0.43834	19.8051
Family	768	family.Rhodospirillaceae.id.2717	rs76784716	2	168176830	STK39	A	G	0.136049	0.0285767	1.48988e-06	-0.0293995	0.0246061	0.232162	-0.043927	0.0476777	0.356877	-0.158735	0.076087	0.0369581	22.6656
Family	769	family.Rhodospirillaceae.id.2717	rs9813022	3	13685237	LINC00620	A	G	-0.0842444	0.0163583	2.53124e-07	-0.0102515	0.0161685	0.526054	-0.00489906	0.0313596	0.875858	-0.00520978	0.0499331	0.916903	26.5219
Family	770	family.Rikenellaceae.id.967	rs10217435	9	83437740	FRMD3	C	T	-0.0883756	0.0197506	6.5076e-06	0.0265518	0.0224978	0.237922	0.0158934	0.0436696	0.715898	0.086142	0.0695086	0.215234	20.0218
Family	771	family.Rikenellaceae.id.967	rs10832801	11	17567582	OTOG	A	C	-0.0534763	0.0122666	7.50417e-06	0.0165471	0.0175674	0.346233	0.0228539	0.0340724	0.502383	0.0032657	0.0542298	0.951981	19.0052
Family	772	family.Rikenellaceae.id.967	rs1939881	11	95571670	ENSG00000285842	G	A	-0.105589	0.0206213	5.64373e-07	-0.0133881	0.0334564	0.689035	-0.0880355	0.0646987	0.173609	0.00625089	0.103891	0.952022	26.2187
Family	773	family.Rikenellaceae.id.967	rs2447496	8	98176696		G	A	-0.0549203	0.0121904	6.0861e-06	-0.010941	0.0178122	0.539057	-0.0156158	0.034572	0.651493	-0.0605285	0.0551361	0.272291	20.2968
Family	774	family.Rikenellaceae.id.967	rs2833282	21	31124392	TIAM1	G	A	0.0711137	0.0156966	4.31106e-06	0.00311994	0.0218579	0.886497	-0.0339064	0.0423738	0.42361	-0.0310819	0.0674364	0.644865	20.5256
Family	775	family.Rikenellaceae.id.967	rs36021379	21	27143593	GPX1P2	A	G	-0.0656005	0.0144903	7.1952e-06	-0.056606	0.0218739	0.00965806	-0.0415919	0.0419863	0.321879	-0.0398099	0.0667599	0.550965	20.4956
Family	776	family.Rikenellaceae.id.967	rs4264350	15	71366303	THSD4	T	C	-0.0526393	0.0108555	1.34832e-06	-0.00305209	0.0157535	0.846379	-0.0330417	0.0305245	0.279045	0.0256836	0.0487093	0.597997	23.5137
Family	777	family.Rikenellaceae.id.967	rs59663348	18	4069710	DLGAP1	G	A	0.0570915	0.0125048	6.12244e-06	0.0376159	0.0181879	0.0386234	0.08891	0.0352727	0.0117141	0.0273214	0.0563068	0.627518	20.8446
Family	778	family.Rikenellaceae.id.967	rs62532512	9	14158855	NFIB	C	A	-0.0504257	0.0107399	2.76426e-06	-0.0110487	0.0158495	0.485738	-0.0259667	0.0307323	0.398149	-0.0753605	0.0489503	0.123674	22.0445
Family	779	family.Rikenellaceae.id.967	rs6744030	2	173392399		C	T	0.0696747	0.0157103	9.31514e-06	-0.0209808	0.0191615	0.273541	-0.0513968	0.0371799	0.166854	0.0397153	0.0591417	0.501885	19.6689
Family	780	family.Rikenellaceae.id.967	rs6837275	4	186921078		A	G	0.0570355	0.011887	1.447e-06	-0.00683415	0.017181	0.690798	-0.0215765	0.0333517	0.517671	0.0409069	0.0531651	0.441637	23.0222
Family	781	family.Rikenellaceae.id.967	rs74474130	14	89804477	EFCAB11,ENSG00000259053	T	G	0.137747	0.0295688	3.61378e-06	-0.0649348	0.0426403	0.127796	-0.0530785	0.0831254	0.523124	-0.0816625	0.131594	0.534886	21.702
Family	782	family.Rikenellaceae.id.967	rs77885767	14	21080475	ARHGEF40	C	T	-0.156209	0.0336482	2.84694e-06	-0.0274145	0.0375187	0.46497	-0.123003	0.0730624	0.092272	0.113839	0.115479	0.324231	21.5521
Family	783	family.Rikenellaceae.id.967	rs9389714	6	99796791		C	T	-0.0636841	0.0143416	8.79066e-06	0.0206376	0.0278377	0.458479	0.0240337	0.0541376	0.657089	0.0218047	0.0862694	0.800461	19.7183
Family	784	family.Rikenellaceae.id.967	rs9578457	13	22293217		G	A	-0.141478	0.0315848	3.99449e-06	0.0180142	0.0366092	0.62267	-0.0171042	0.0709918	0.809608	0.0171025	0.113329	0.880046	20.0643
Family	785	family.Rikenellaceae.id.967	rs9603208	13	37470552		G	T	0.0821173	0.0159596	1.91801e-07	-0.0228629	0.0260442	0.380025	-0.089698	0.0505936	0.076243	-0.0592832	0.0804083	0.460953	26.4745
Family	786	family.Ruminococcaceae.id.2050	rs10093275	8	68820652		C	T	0.0534595	0.011677	5.35228e-06	0.0144639	0.0166614	0.385336	0.0177986	0.0322598	0.581136	-0.0693609	0.0514477	0.1776	20.9599
Family	787	family.Ruminococcaceae.id.2050	rs10166469	2	29606301	ALK	T	C	-0.053336	0.0120209	8.5216e-06	0.00212157	0.0179746	0.906043	-0.0289497	0.0349024	0.406852	0.015056	0.0556067	0.786577	19.6864
Family	788	family.Ruminococcaceae.id.2050	rs1612733	1	107118984		T	C	0.108708	0.0238006	4.22436e-06	-0.00297478	0.034718	0.931717	0.0479869	0.0675175	0.47725	0.064013	0.106838	0.549067	20.8617
Family	789	family.Ruminococcaceae.id.2050	rs17376049	1	60959595	NFIA,NFIA-AS2	T	C	0.0848534	0.0172114	7.29619e-07	0.0377336	0.0252354	0.134845	-0.00395679	0.0489521	0.935577	0.0828523	0.0780318	0.288337	24.3056
Family	790	family.Ruminococcaceae.id.2050	rs2113833	2	217352078	DIRC3	T	C	0.169146	0.0355009	1.14466e-06	0.0622083	0.0442768	0.160025	0.14623	0.085718	0.0880197	0.0630447	0.138135	0.648103	22.701
Family	791	family.Ruminococcaceae.id.2050	rs3009418	1	148272338	LINC01731	C	A	0.0927607	0.0210123	8.69024e-06	-0.0232046	0.0382332	0.543902	-0.0823807	0.0741785	0.266752	0.174374	0.118606	0.141509	19.4886
Family	792	family.Ruminococcaceae.id.2050	rs55793120	12	46990335		T	C	0.13822	0.0266152	1.44338e-07	-0.03862	0.0328971	0.240409	-0.0442149	0.0637782	0.488146	-0.035096	0.102095	0.731028	26.9701
Family	793	family.Ruminococcaceae.id.2050	rs56199908	9	2801371	PUM3	T	C	-0.199327	0.0410444	1.66414e-06	0.0421832	0.0353372	0.232583	0.0529291	0.0686186	0.440498	0.0922051	0.109185	0.398399	23.5843
Family	794	family.Ruminococcaceae.id.2050	rs76724913	1	24147179		T	G	0.0901053	0.0203104	9.60494e-06	0.0290909	0.0265363	0.272961	0.104517	0.0514342	0.0421473	-0.127823	0.0818299	0.118275	19.6817
Family	795	family.Streptococcaceae.id.1850	rs10028567	4	52791410	LINC01618	C	T	-0.0934027	0.0190343	3.72497e-06	-0.0494183	0.0238846	0.0385416	-0.00557402	0.0462736	0.904121	-0.140458	0.0741662	0.0582479	24.0792
Family	796	family.Streptococcaceae.id.1850	rs11110281	12	100190236	ENSG00000257489	T	C	-0.130554	0.0225943	1.40137e-08	0.0251012	0.0365867	0.492665	0.0678713	0.0710129	0.339194	0.218627	0.113426	0.0539188	33.3874
Family	797	family.Streptococcaceae.id.1850	rs16950051	12	120291702		A	G	0.107008	0.0236973	5.33808e-06	0.0333721	0.0319529	0.296294	0.0228209	0.0619001	0.712372	0.0189096	0.0986915	0.848053	20.3907
Family	798	family.Streptococcaceae.id.1850	rs2370083	14	97060413		G	T	-0.0842751	0.0184509	4.25666e-06	-0.0403852	0.0319838	0.206706	0.0139705	0.0620784	0.821943	-0.0370567	0.0990637	0.708352	20.8623
Family	799	family.Streptococcaceae.id.1850	rs2952251	8	10285654	MSRA	A	G	-0.0639298	0.0126525	3.72237e-07	-0.0126343	0.0186653	0.498477	-0.00753939	0.0362787	0.83537	-0.0926169	0.0578833	0.109584	25.5303
Family	800	family.Streptococcaceae.id.1850	rs35344081	16	941253	LMF1	G	A	0.0609349	0.0129703	2.63845e-06	0.00264844	0.0178061	0.88176	-0.0167899	0.0345644	0.627139	-0.0224166	0.055173	0.684525	22.0714
Family	801	family.Streptococcaceae.id.1850	rs57646748	4	37451236		G	A	-0.088021	0.019876	7.88359e-06	0.00204448	0.0411458	0.96037	0.000818041	0.0799271	0.991834	0.0828689	0.127101	0.514405	19.6117
Family	802	family.Streptococcaceae.id.1850	rs6806351	3	132339879	ACP3	T	C	-0.0619209	0.0135744	6.93793e-06	0.0183969	0.0189314	0.331167	0.0401081	0.0367204	0.274721	-0.0737467	0.0585896	0.208139	20.8082
Family	803	family.Streptococcaceae.id.1850	rs77968078	1	240278466	FMN2	G	A	-0.0993013	0.0224788	7.9334e-06	-0.0457235	0.0331086	0.167273	-0.0294566	0.0641099	0.645897	-0.168185	0.101731	0.0982856	19.5149
Family	804	family.Streptococcaceae.id.1850	rs7916711	10	28299340	MPP7	A	G	0.0959639	0.021545	6.32732e-06	0.0152081	0.0226373	0.501701	0.0255672	0.0438225	0.559607	0.0457016	0.0698143	0.512715	19.8391
Family	805	family.Streptococcaceae.id.1850	rs957755	7	46739055	ENSG00000233539	T	G	-0.0642449	0.0142702	7.4151e-06	-0.0161886	0.02261	0.473996	-0.0179408	0.0439681	0.683244	-0.0143768	0.0697998	0.836813	20.2682
Family	806	family.unknownfamily.id.1000001214	rs11150282	16	80459808	DYNLRB2-AS1	T	C	0.098235	0.0197127	7.36053e-07	-0.0268942	0.0163415	0.0998137	-0.0115737	0.0317249	0.71525	-0.0985956	0.0505162	0.0509659	24.8337
Family	807	family.unknownfamily.id.1000001214	rs113884518	9	24648999		T	C	-0.20591	0.0455376	7.73987e-06	-0.0111494	0.0516615	0.829131	-0.010171	0.100179	0.919132	-0.0785379	0.160218	0.623996	20.4463
Family	808	family.unknownfamily.id.1000001214	rs28678345	17	55828967	PCTP	T	C	0.213083	0.0471377	8.05953e-06	0.0343067	0.0364319	0.346364	-0.00331649	0.0707692	0.962622	-0.0523639	0.112179	0.64065	20.4344
Family	809	family.unknownfamily.id.1000001214	rs367480	11	2916401	SLC22A18	G	A	-0.0841649	0.0185948	7.52418e-06	-0.0220799	0.0163969	0.178113	-0.0489578	0.0317976	0.123641	-0.0353079	0.0506863	0.486056	20.4871
Family	810	family.unknownfamily.id.1000001214	rs4129395	9	113213109	FKBP15	G	A	0.0904264	0.0185253	1.21742e-06	-0.0221282	0.0156413	0.157149	0.0101752	0.0303641	0.737546	-0.0190633	0.0483405	0.693319	23.8264
Family	811	family.unknownfamily.id.1000001214	rs789069	18	1008277	ENSG00000263551	A	C	-0.10413	0.0234459	6.50003e-06	0.0142756	0.0225023	0.525817	0.00690039	0.04361	0.874276	-0.0673292	0.0694706	0.332457	19.725
Family	812	family.unknownfamily.id.1000001214	rs79790072	15	100207478	ADAMTS17	T	C	0.226103	0.0488017	3.5381e-06	-0.0121294	0.0455204	0.789883	-0.0519231	0.0884652	0.557249	0.261483	0.141275	0.064186	21.4655
Family	813	family.unknownfamily.id.1000001214	rs8028558	15	61763554		A	G	0.08346	0.0188504	9.78236e-06	0.0106001	0.016349	0.516747	0.00389678	0.031683	0.902113	0.0817829	0.0505021	0.105362	19.6027
Family	814	family.unknownfamily.id.1000001214	rs9864379	3	14265449		T	C	-0.160521	0.0292752	4.65873e-08	-0.0124324	0.0221394	0.574422	-0.01362	0.0429965	0.751417	-0.0792461	0.0685884	0.247932	30.0653
Family	815	family.unknownfamily.id.1000005471	rs11779863	8	15549321	TUSC3	G	A	-0.0772768	0.0172171	6.68845e-06	0.00788995	0.0215555	0.714343	-0.0505958	0.0418162	0.226295	0.0691349	0.0666456	0.299573	20.1456
Family	816	family.unknownfamily.id.1000005471	rs12566890	1	61385192	NFIA	T	G	-0.103134	0.0241775	8.11201e-06	0.014041	0.0233497	0.547617	0.0275175	0.0452919	0.543479	0.0684613	0.0724249	0.34452	18.1961
Family	817	family.unknownfamily.id.1000005471	rs13100746	3	166128718		C	T	0.0638979	0.0142685	7.28846e-06	-0.00759771	0.015706	0.628565	-0.0175276	0.0304831	0.565295	-0.0107178	0.048574	0.825366	20.0546
Family	818	family.unknownfamily.id.1000005471	rs17235252	7	82906721	PCLO	T	C	-0.122002	0.0255463	2.15879e-06	0.000501376	0.0241957	0.983468	0.0194051	0.0469245	0.679211	0.0858741	0.0750731	0.252677	22.8076
Family	819	family.unknownfamily.id.1000005471	rs3932485	3	184475694		C	T	0.0626209	0.0141623	9.92857e-06	0.00932057	0.0160069	0.560374	0.00345644	0.0310525	0.911371	0.039572	0.0495066	0.424101	19.551
Family	820	family.unknownfamily.id.1000005471	rs515984	10	3479267	LINC02669	T	C	-0.0875451	0.0190685	6.61366e-06	0.002652	0.0247628	0.914713	0.0282293	0.047984	0.556327	-0.0732673	0.0765001	0.338193	21.078
Family	821	family.unknownfamily.id.1000005471	rs638542	1	109302630	MYBPHL	G	A	-0.070592	0.0157049	5.17285e-06	0.0146709	0.017258	0.395273	0.0154039	0.0334936	0.645583	0.013137	0.0533448	0.805477	20.2041
Family	822	family.unknownfamily.id.1000005471	rs74603314	14	46050515	LINC00871	T	C	0.230767	0.0489701	2.27641e-06	0.0601173	0.0403163	0.135925	0.10353	0.0780911	0.184919	0.0124412	0.124709	0.920534	22.2068
Family	823	family.unknownfamily.id.1000005471	rs7706512	5	17443545	LINC02217	G	A	0.0657351	0.0138979	2.27207e-06	0.0283211	0.0156899	0.0710657	0.0542539	0.0304175	0.0744818	-0.0233736	0.0483779	0.628992	22.3715
Family	824	family.unknownfamily.id.1000005471	rs7801843	7	4066073	SDK1	A	G	-0.0869495	0.0194509	9.46882e-06	0.00322453	0.0218024	0.882424	0.0246674	0.042291	0.559706	-0.0270045	0.067471	0.688981	19.9826
Family	825	family.unknownfamily.id.1000005471	rs7853673	9	113948961	ZNF618	G	A	-0.0624389	0.0139833	6.7325e-06	-0.0169602	0.0157066	0.280226	0.00524305	0.0304542	0.86331	-0.0198164	0.0484562	0.682573	19.9386
Family	826	family.unknownfamily.id.1000005471	rs949341	11	112516062	LINC02763	G	A	0.0656602	0.0147216	7.73282e-06	0.0269389	0.017578	0.125391	0.0615364	0.0340214	0.0704888	0.0275079	0.0543143	0.612535	19.8926
Family	827	family.unknownfamily.id.1000006161	rs11251024	10	2053532	ENSG00000289427	G	A	0.104201	0.0206737	6.62801e-07	-0.0207346	0.0178188	0.244572	-0.0131108	0.0346202	0.704907	-0.0124589	0.0549852	0.820746	25.4043
Family	828	family.unknownfamily.id.1000006161	rs11606187	11	91856434	LINC02756	A	G	-0.154539	0.0326288	3.30586e-06	0.0199461	0.022256	0.370141	0.0588311	0.0432308	0.173559	-0.0398349	0.0687118	0.56209	22.4324
Family	829	family.unknownfamily.id.1000006161	rs13385922	2	233172678	INPP5D	T	C	0.0929494	0.0201348	3.96829e-06	-0.0264075	0.0164745	0.108951	-0.0243635	0.0319901	0.446301	-0.028843	0.0508159	0.570307	21.3107
Family	830	family.unknownfamily.id.1000006161	rs166849	2	199914143	C2orf69	G	A	0.0911053	0.0202239	7.73898e-06	-0.0140058	0.0159029	0.378477	-0.0516943	0.0308244	0.093532	0.0148956	0.0491559	0.76187	20.2934
Family	831	family.unknownfamily.id.1000006161	rs2172426	8	18371511		C	T	-0.10212	0.0198947	3.17425e-07	-0.0271817	0.0160147	0.0896417	-0.0386524	0.0310687	0.213465	0.00451168	0.0495448	0.927443	26.348
Family	832	family.unknownfamily.id.1000006161	rs267959	5	10737690	DAP	A	G	0.0988612	0.0209676	2.61993e-06	-0.00641419	0.0174847	0.713735	-0.00173396	0.0339089	0.959217	-0.13164	0.0538424	0.0144884	22.2308
Family	833	family.unknownfamily.id.1000006161	rs4383094	15	81402631	TMC3-AS1	T	C	0.149188	0.0320662	4.28134e-06	-0.038157	0.0225782	0.091029	-0.00114453	0.0437959	0.979151	-0.0816269	0.0696135	0.240967	21.6457
Family	834	family.unknownfamily.id.1000006161	rs60775321	15	96775441	SPATA8-AS1	T	C	-0.0962425	0.0213842	7.1046e-06	-0.0104906	0.0173143	0.544587	-0.0135537	0.0335375	0.686112	-0.0146163	0.0535495	0.784892	20.2558
Family	835	family.unknownfamily.id.1000006161	rs72671304	14	38956767		T	C	0.172322	0.0370028	3.79578e-06	-0.0374602	0.0300985	0.213283	0.0613958	0.0580931	0.290579	-0.00192096	0.0929414	0.98351	21.6876
Family	836	family.unknownfamily.id.1000006161	rs7911787	10	96859811	LCOR	G	T	-0.223071	0.0470232	3.38824e-06	0.011651	0.0443523	0.792788	-0.0086708	0.0859354	0.919631	0.0888161	0.137	0.516797	22.504
Family	837	family.unknownfamily.id.1000006161	rs8126061	20	3424592		T	C	-0.159135	0.0351904	7.36334e-06	0.0178263	0.0235939	0.449922	-0.00760577	0.0457657	0.868008	0.0510866	0.0732391	0.48547	20.4496
Family	838	family.unknownfamily.id.1000006161	rs9542068	13	69732699	KLHL1	T	C	0.0990709	0.0218149	6.52339e-06	0.00968856	0.0165947	0.559331	0.00189266	0.032224	0.953164	0.0116791	0.0512777	0.819831	20.6246
Family	839	family.Veillonellaceae.id.2172	rs111810795	14	102431593	TECPR2	C	T	-0.0867108	0.0180573	1.72927e-06	-0.0172091	0.0264401	0.51513	0.0155318	0.0513285	0.762198	0.0656555	0.081648	0.421323	23.0589
Family	840	family.Veillonellaceae.id.2172	rs114889439	13	61023491	LINC00378	A	G	-0.253809	0.0539169	6.19028e-06	0.0675629	0.0434125	0.119637	-0.00660355	0.0842441	0.937521	-0.0200214	0.132769	0.880135	22.1597
Family	841	family.Veillonellaceae.id.2172	rs11700976	21	34203822	ENSG00000272657	C	A	0.0503337	0.0113763	9.25376e-06	0.010143	0.0157077	0.518454	0.0378127	0.0304853	0.214843	0.0219363	0.0486087	0.651784	19.5756
Family	842	family.Veillonellaceae.id.2172	rs12186441	5	133310611	FSTL4	G	A	0.208096	0.0453999	4.52857e-06	-0.025295	0.0391148	0.517835	0.135685	0.0755909	0.0726558	-0.0522194	0.120667	0.665192	21.0096
Family	843	family.Veillonellaceae.id.2172	rs12668619	7	21598192	DNAH11	A	G	0.055301	0.0117654	2.57364e-06	0.00189991	0.0167111	0.909482	0.0045077	0.0323567	0.889203	0.0747956	0.0515651	0.146917	22.093
Family	844	family.Veillonellaceae.id.2172	rs12741784	1	49623147	AGBL4	C	T	-0.0621452	0.0119266	1.28494e-07	-0.017479	0.0179824	0.331048	0.00833539	0.0349195	0.811336	-0.0642372	0.0554035	0.246276	27.1507
Family	845	family.Veillonellaceae.id.2172	rs1442060	4	46364050	GABRA2	G	A	-0.0514024	0.0112125	4.50675e-06	-0.0425589	0.0158208	0.00714398	-0.0346763	0.0306979	0.258646	-0.0733643	0.0488953	0.133501	21.0168
Family	846	family.Veillonellaceae.id.2172	rs1693340	18	32628728	ENSG00000285095	T	C	0.0818934	0.018245	9.25271e-06	0.0140696	0.0305202	0.644804	-0.0390177	0.0589562	0.508094	-0.116601	0.0945081	0.217288	20.147
Family	847	family.Veillonellaceae.id.2172	rs2175069	4	23315501		A	G	-0.0526752	0.0114886	4.63558e-06	0.0032745	0.0161925	0.839742	0.0393598	0.0314426	0.210643	-0.0132997	0.0500853	0.790593	21.0221
Family	848	family.Veillonellaceae.id.2172	rs2561116	5	38348097	EGFLAM	T	G	-0.083617	0.0187159	7.88518e-06	0.0300639	0.0336871	0.372154	0.015647	0.0650599	0.809942	0.00523789	0.104206	0.959911	19.9603
Family	849	family.Veillonellaceae.id.2172	rs2585520	13	78211006	OBI1-AS1	G	T	-0.0904972	0.0200428	5.26922e-06	-0.0116785	0.0410082	0.775809	0.0577843	0.0798347	0.469189	-0.153879	0.126767	0.224796	20.387
Family	850	family.Veillonellaceae.id.2172	rs4263802	8	137307265		G	A	0.050942	0.0114921	7.45003e-06	0.0280083	0.0167042	0.0935966	0.0750209	0.0323867	0.0205357	0.0222306	0.0517322	0.667397	19.6495
Family	851	family.Veillonellaceae.id.2172	rs4461038	15	78254654	DNAJA4-DT	A	G	-0.0554965	0.0119467	3.73474e-06	-0.0152807	0.0172869	0.376725	-0.0146568	0.03353	0.662021	-0.052875	0.0534382	0.322439	21.5791
Family	852	family.Veillonellaceae.id.2172	rs4797169	18	462180	COLEC12	T	C	0.0587799	0.0128297	4.49346e-06	-0.0231325	0.0185411	0.212166	-0.035137	0.0359959	0.328996	-0.061485	0.057362	0.283776	20.9907
Family	853	family.Veillonellaceae.id.2172	rs61264131	6	138867397	ECT2L	A	C	0.202367	0.0464388	6.74544e-06	-0.0231778	0.0264996	0.381766	-0.0758329	0.051317	0.139479	-0.00313132	0.0820304	0.96955	18.9897
Family	854	family.Veillonellaceae.id.2172	rs6692542	1	244228316		A	G	0.0534397	0.0118254	8.67975e-06	0.0365895	0.0165106	0.0266833	-0.00278834	0.0320362	0.930642	0.157168	0.0497324	0.00157616	20.422
Family	855	family.Veillonellaceae.id.2172	rs6909981	6	74824436		C	T	-0.0638697	0.0141765	5.47618e-06	-0.0327938	0.0241272	0.174082	-0.0461648	0.0468612	0.324556	-0.0990272	0.0746755	0.184807	20.2979
Family	856	family.Veillonellaceae.id.2172	rs79535861	13	37752555	TRPC4	A	C	0.100666	0.0207016	1.57687e-06	-0.00655788	0.0272477	0.809806	-0.00336197	0.0528337	0.949262	-0.11253	0.0842192	0.181499	23.6462
Family	857	family.Veillonellaceae.id.2172	rs9345168	6	91671204	CASC6	C	A	0.0509102	0.0113253	8.48887e-06	0.0274008	0.0157583	0.0820654	0.0231373	0.0305804	0.449285	0.0155516	0.0486503	0.749225	20.2074
Family	858	family.Verrucomicrobiaceae.id.4036	rs111862613	12	129825125	TMEM132D	T	C	0.0907065	0.0196746	3.73127e-06	0.0134764	0.0209204	0.519462	0.016395	0.0405081	0.685673	0.0984073	0.064654	0.127994	21.2551
Family	859	family.Verrucomicrobiaceae.id.4036	rs117107102	18	51947265		A	G	0.204683	0.0431573	2.91821e-06	0.0925111	0.0371136	0.0126794	0.0209372	0.0718437	0.770724	0.0380116	0.115362	0.741778	22.4934
Family	860	family.Verrucomicrobiaceae.id.4036	rs11729256	4	94106121		T	C	0.0749798	0.0150177	6.7309e-07	-0.00380001	0.0208797	0.855587	0.0554553	0.0405277	0.171208	-0.0716755	0.0644084	0.265782	24.9277
Family	861	family.Verrucomicrobiaceae.id.4036	rs12908520	15	97027427		G	A	0.0619104	0.0130946	2.15138e-06	-0.00627818	0.0158292	0.691648	-0.0406486	0.0307041	0.185542	0.0549028	0.048868	0.261229	22.3533
Family	862	family.Verrucomicrobiaceae.id.4036	rs2602429	16	81029544	CENPN,CENPN-AS1,ENSG00000284512	C	T	0.0745516	0.0156195	2.69939e-06	-0.00018271	0.017867	0.991841	0.0150121	0.0346143	0.664509	0.118183	0.0551701	0.032181	22.7814
Family	863	family.Verrucomicrobiaceae.id.4036	rs4242783	10	5022135		G	A	0.0687992	0.0147694	2.75444e-06	0.021202	0.0174482	0.224311	-0.0159658	0.0338443	0.637111	0.0901563	0.053777	0.093644	21.6992
Family	864	family.Verrucomicrobiaceae.id.4036	rs4936098	11	130410772	ADAMTS8	A	G	0.0648691	0.0135928	1.12929e-06	0.00943115	0.0164238	0.565808	-0.0301215	0.031864	0.344498	-0.0228379	0.0507156	0.652484	22.7749
Family	865	family.Verrucomicrobiaceae.id.4036	rs61779207	1	40608800		G	A	-0.0758811	0.0167762	6.63029e-06	-0.0345914	0.0188221	0.0660906	-0.00648177	0.0364656	0.858919	-0.0908379	0.0581382	0.118183	20.4588
Family	866	family.Verrucomicrobiaceae.id.4036	rs74542928	4	99623031	MTTP,ENSG00000248676	T	C	0.112124	0.0236422	1.64613e-06	0.0353258	0.037062	0.340512	0.0673907	0.0716354	0.346835	0.00196412	0.114412	0.986303	22.4917
Family	867	family.Verrucomicrobiaceae.id.4036	rs9349825	6	56476683	DST	A	G	-0.0704354	0.0147128	2.51287e-06	0.036171	0.0201343	0.0724169	0.000308167	0.0391291	0.993716	0.036207	0.06233	0.561313	22.9188
Family	868	family.Verrucomicrobiaceae.id.4036	rs941682	20	33280034	BPIFB1	G	A	-0.0631526	0.0143767	9.58114e-06	-0.0215077	0.0175663	0.220811	0.00396471	0.0340112	0.9072	-0.0707432	0.0543717	0.193223	19.2958
Family	869	family.Victivallaceae.id.2255	rs11671100	19	711637	PALM	A	C	-0.160034	0.0349472	4.08042e-06	0.00235747	0.019568	0.904106	0.00637598	0.0379139	0.86645	0.0735683	0.0603593	0.222905	20.9701
Family	870	family.Victivallaceae.id.2255	rs11764871	7	147111885	CNTNAP2	G	T	0.127099	0.025656	7.49289e-07	-0.018784	0.0169999	0.269181	-0.0661025	0.0330095	0.0452272	0.0481384	0.0525859	0.35997	24.5418
Family	871	family.Victivallaceae.id.2255	rs2944282	7	57530097		T	C	-0.124197	0.0257026	1.56601e-06	-0.00422	0.0174269	0.80866	-0.0285043	0.033809	0.399173	0.0124063	0.0539376	0.818083	23.3489
Family	872	family.Victivallaceae.id.2255	rs34962571	12	130618711	RIMBP2	A	C	-0.186945	0.0418412	6.24824e-06	-0.00350261	0.0262637	0.893906	0.0697286	0.050762	0.169554	-0.176323	0.0810884	0.0296709	19.9628
Family	873	family.Victivallaceae.id.2255	rs4396289	11	9295183	TMEM41B	C	T	-0.152918	0.0288525	1.53782e-07	0.0374732	0.0234063	0.10938	0.0489104	0.0454364	0.281723	0.0764622	0.0723152	0.290353	28.0897
Family	874	family.Victivallaceae.id.2255	rs61702987	2	30988791	GALNT14,ENSG00000234579	T	C	0.145501	0.0300007	3.07921e-06	-0.0356138	0.0252965	0.159173	-0.0370689	0.0492316	0.451479	0.051835	0.0782028	0.507442	23.5218
Family	875	family.Victivallaceae.id.2255	rs62570196	9	108323890		C	T	-0.246101	0.0483077	2.69852e-07	0.00452904	0.0393929	0.908468	0.033885	0.0765781	0.658135	-0.128188	0.121619	0.291875	25.9535
Family	876	family.Victivallaceae.id.2255	rs6545794	2	60257774		A	G	-0.197786	0.0410495	5.97005e-07	-0.0202873	0.0241016	0.399934	-0.0638513	0.046672	0.171284	0.115366	0.074566	0.121822	23.2152
Family	877	family.Victivallaceae.id.2255	rs67832247	2	2645700	ENSG00000234929	C	T	-0.123489	0.0266695	3.23801e-06	-0.015634	0.0168964	0.354817	-0.0322678	0.0327291	0.32418	0.0258609	0.0521251	0.619801	21.4401
Family	878	family.Victivallaceae.id.2255	rs7077363	10	93527197	CEP55	G	A	0.148942	0.0318366	2.83376e-06	-0.00540929	0.02114	0.798044	-0.0754907	0.0410148	0.0656841	0.0155615	0.0654889	0.812176	21.8868
Family	879	family.Victivallaceae.id.2255	rs7314815	12	102131269	PARPBP	G	A	0.101088	0.0225594	6.40086e-06	0.027317	0.0157791	0.0834142	0.0304552	0.0306382	0.320209	-0.0100828	0.0487698	0.836211	20.0791
Family	880	family.Victivallaceae.id.2255	rs7627405	3	9926871	IL17RC,ENSG00000288550	C	T	-0.134158	0.0301427	8.1942e-06	0.0109418	0.0198518	0.581515	0.000235723	0.0385525	0.995121	-0.0891819	0.0613719	0.146185	19.8092
Genus	881	genus..Clostridiuminnocuumgroup.id.14397	rs10506058	12	30115552	ENSG00000286566	A	G	0.0997048	0.0221926	8.92443e-06	-0.0171498	0.0158482	0.279195	-0.0103718	0.0307191	0.735639	-0.0677738	0.0490064	0.166678	20.1844
Genus	882	genus..Clostridiuminnocuumgroup.id.14397	rs1942371	18	71607072		G	A	-0.157938	0.034187	4.06337e-06	-0.0324022	0.0240252	0.177441	-0.0824303	0.0467466	0.0778431	-0.0452779	0.0741936	0.541684	21.3428
Genus	883	genus..Clostridiuminnocuumgroup.id.14397	rs40656	5	9368046	SEMA5A,ENSG00000248537	C	T	0.142664	0.0311021	8.6152e-06	0.00334159	0.0195966	0.864603	0.0480636	0.037968	0.20555	0.0498808	0.0603968	0.40887	21.0403
Genus	884	genus..Clostridiuminnocuumgroup.id.14397	rs4869133	5	96381915	ENSG00000251314	G	A	-0.180591	0.0409505	7.24455e-06	0.0602208	0.0204029	0.00316148	0.042445	0.0401273	0.290166	0.0517124	0.0638722	0.418157	19.4478
Genus	885	genus..Clostridiuminnocuumgroup.id.14397	rs61267978	18	6348228	L3MBTL4	T	C	0.14708	0.0320875	5.58513e-06	-0.00496718	0.0238828	0.835243	0.018645	0.0461328	0.686095	0.0191518	0.0739426	0.795628	21.0103
Genus	886	genus..Clostridiuminnocuumgroup.id.14397	rs6577484	1	8359360	RERE	G	A	0.160425	0.0360857	8.40602e-06	0.0207545	0.0260668	0.425914	-0.0580181	0.0506606	0.252113	0.0802874	0.0806554	0.319524	19.7639
Genus	887	genus..Clostridiuminnocuumgroup.id.14397	rs6890185	5	71890799		T	C	0.113424	0.0233137	1.12244e-06	0.0125192	0.0167578	0.455026	-0.0457659	0.0324869	0.158909	0.118555	0.0517305	0.021919	23.6692
Genus	888	genus..Eubacteriumbrachygroup.id.11296	rs112617308	10	92425456	ENSG00000286795	T	C	-0.170873	0.0362844	2.38033e-06	0.0256484	0.0271495	0.344807	-0.0224747	0.0525237	0.668726	-0.0907665	0.0838138	0.278829	22.1773
Genus	889	genus..Eubacteriumbrachygroup.id.11296	rs12151423	2	217372558	DIRC3	A	G	0.101329	0.0227324	9.2705e-06	0.0144106	0.0156675	0.357689	-0.0291618	0.0303896	0.337258	0.00664547	0.0484704	0.890949	19.8688
Genus	890	genus..Eubacteriumbrachygroup.id.11296	rs13139592	4	143744025	ENSG00000251600	T	C	-0.145997	0.0327192	7.96753e-06	-0.000873043	0.0231436	0.969909	0.050354	0.0447838	0.260852	0.00338315	0.0713626	0.962188	19.9104
Genus	891	genus..Eubacteriumbrachygroup.id.11296	rs1384962	14	22591645		A	G	0.120888	0.0266264	6.99292e-06	0.00465767	0.0168548	0.782287	0.000746927	0.0327252	0.98179	0.0265606	0.0520928	0.610142	20.6131
Genus	892	genus..Eubacteriumbrachygroup.id.11296	rs2913110	10	22603738	PIP4K2A	C	T	0.105143	0.022942	4.55806e-06	0.00488249	0.0164105	0.766067	-0.011129	0.0318635	0.726885	0.0436946	0.0506577	0.388387	21.0039
Genus	893	genus..Eubacteriumbrachygroup.id.11296	rs4862235	4	183707778	TRAPPC11	G	A	0.104806	0.0225751	3.73143e-06	0.00923538	0.0157713	0.558157	0.0262248	0.0305654	0.390897	0.000146205	0.0486478	0.997602	21.5533
Genus	894	genus..Eubacteriumbrachygroup.id.11296	rs62348779	5	17459987	LINC02218	T	C	-0.201481	0.043286	3.78122e-06	0.0196994	0.0295968	0.505671	-0.0184878	0.0575174	0.747885	-0.109845	0.0913329	0.229096	21.6656
Genus	895	genus..Eubacteriumbrachygroup.id.11296	rs6591893	11	80525789		G	A	0.108225	0.0240319	7.34344e-06	-0.00752584	0.0164617	0.647547	-0.00493749	0.0319674	0.877252	-0.0915884	0.0509791	0.0724019	20.2807
Genus	896	genus..Eubacteriumbrachygroup.id.11296	rs720439	22	47794849	EPIC1	A	G	-0.111927	0.0251252	7.02827e-06	-0.0292155	0.018254	0.109487	-0.00223228	0.0354129	0.949738	-0.0143149	0.0564826	0.799929	19.8449
Genus	897	genus..Eubacteriumbrachygroup.id.11296	rs73199919	4	6854837	KIAA0232	T	C	-0.236717	0.0531335	8.15524e-06	0.0233155	0.0363214	0.520924	0.131368	0.0703875	0.0619912	0.0790916	0.112373	0.48154	19.8482
Genus	898	genus..Eubacteriumcoprostanoligenesgroup.id.11375	rs1020520	7	33563534	BBS9	T	G	-0.0590705	0.0132929	8.88975e-06	-0.0371813	0.0218718	0.0891374	-0.0565843	0.0424721	0.182771	-0.0459633	0.0675238	0.496063	19.7471
Genus	899	genus..Eubacteriumcoprostanoligenesgroup.id.11375	rs10444197	10	2173737	LINC02662	A	G	-0.0505823	0.0113455	5.98464e-06	0.0127649	0.0164479	0.437702	-0.0284455	0.0319206	0.372858	0.00704398	0.050979	0.890103	19.8768
Genus	900	genus..Eubacteriumcoprostanoligenesgroup.id.11375	rs11052069	12	32560985	FGD4	T	C	0.0477832	0.0107833	9.37949e-06	-0.0147693	0.0157917	0.349655	0.0348211	0.030638	0.255734	0.0453607	0.0488154	0.35277	19.6356
Genus	901	genus..Eubacteriumcoprostanoligenesgroup.id.11375	rs11720857	3	114075660	QTRT2	C	T	0.0630776	0.0144485	9.26255e-06	-0.00208993	0.0205919	0.919159	0.00894545	0.0400207	0.823131	0.0278727	0.0638342	0.662372	19.0592
Genus	902	genus..Eubacteriumcoprostanoligenesgroup.id.11375	rs12906958	15	36619397	CDIN1	C	T	-0.0533159	0.0115935	4.34803e-06	-0.0127503	0.0172227	0.459105	-0.0135874	0.0334132	0.684266	0.034114	0.0532053	0.521408	21.1488
Genus	903	genus..Eubacteriumcoprostanoligenesgroup.id.11375	rs17159861	7	31045547		C	T	0.0962228	0.0168388	1.03787e-08	0.00430467	0.0254637	0.865756	0.0512545	0.0493518	0.299013	-0.0187541	0.0785686	0.811341	32.6537
Genus	904	genus..Eubacteriumcoprostanoligenesgroup.id.11375	rs2644213	10	82746340	NRG3	G	A	0.0538845	0.0121245	9.85638e-06	-0.00665773	0.0170873	0.696811	0.0222351	0.0331695	0.502636	-0.0164642	0.0528223	0.755277	19.7517
Genus	905	genus..Eubacteriumcoprostanoligenesgroup.id.11375	rs4076415	15	85897766		T	G	0.0515152	0.0110294	1.98974e-06	-0.0121132	0.016323	0.458031	0.00811084	0.0316666	0.797848	0.018712	0.0503574	0.710204	21.8155
Genus	906	genus..Eubacteriumcoprostanoligenesgroup.id.11375	rs62024432	15	97326063	LINC02253	C	T	-0.0769698	0.0172101	7.50207e-06	0.0558282	0.0266027	0.0358525	0.0340794	0.0518004	0.510603	-0.104721	0.0821246	0.202256	20.0019
Genus	907	genus..Eubacteriumcoprostanoligenesgroup.id.11375	rs6762473	3	127420731		C	A	0.0521584	0.0112353	4.26113e-06	0.0167336	0.0164772	0.309838	0.0271743	0.0319893	0.395613	-0.0283331	0.0509569	0.578196	21.5517
Genus	908	genus..Eubacteriumcoprostanoligenesgroup.id.11375	rs76898927	3	81546326	GBE1	G	A	0.123055	0.0266375	4.78979e-06	-0.0290321	0.0345289	0.400457	-0.0914389	0.0668296	0.171237	-0.197872	0.107078	0.0646145	21.3409
Genus	909	genus..Eubacteriumcoprostanoligenesgroup.id.11375	rs79895140	2	50570263	NRXN1	T	C	-0.0641017	0.0141153	8.61816e-06	-0.0317525	0.0251406	0.20659	-0.00476291	0.0485924	0.921918	-0.0723219	0.0775911	0.35129	20.6234
Genus	910	genus..Eubacteriumcoprostanoligenesgroup.id.11375	rs9648214	7	16341181	CRPPA	T	C	-0.0828719	0.016431	2.5203e-07	-0.00302749	0.0279335	0.913693	0.0134921	0.0543672	0.804006	0.0921377	0.0863177	0.285779	25.4383
Genus	911	genus..Eubacteriumeligensgroup.id.14372	rs182318	11	31077144	DCDC1	G	A	-0.0824941	0.0195615	8.39837e-06	0.000413004	0.0289145	0.988604	0.0608442	0.0562257	0.279189	-0.0591745	0.0893658	0.507868	17.7845
Genus	912	genus..Eubacteriumeligensgroup.id.14372	rs2200429	13	106911110		A	G	-0.0888825	0.0198479	5.29721e-06	-0.0220911	0.0263032	0.400986	-0.0469741	0.0510522	0.357511	-0.10024	0.081273	0.217434	20.0541
Genus	913	genus..Eubacteriumeligensgroup.id.14372	rs265534	10	81332251		T	G	-0.0563756	0.0120127	2.26758e-06	0.00152168	0.0157093	0.922833	-0.00962042	0.030512	0.752534	0.0128011	0.0486307	0.792374	22.0242
Genus	914	genus..Eubacteriumeligensgroup.id.14372	rs4583233	16	81786881	PLCG2,ENSG00000289733	A	C	0.0670205	0.0128122	2.83852e-07	-0.0128372	0.0174433	0.461766	0.0306341	0.0338022	0.36479	-0.0680987	0.0538118	0.205693	27.3633
Genus	915	genus..Eubacteriumeligensgroup.id.14372	rs56080211	2	109503416	SH3RF3	C	T	0.123093	0.0282743	9.1429e-06	0.0360481	0.0296046	0.223355	0.0672755	0.057713	0.24374	0.0670838	0.0913785	0.462869	18.9531
Genus	916	genus..Eubacteriumeligensgroup.id.14372	rs6923695	6	70247112	COL9A1	T	G	0.103268	0.0229525	4.87406e-06	-0.0278821	0.0314807	0.375785	-0.0291743	0.0611144	0.633097	-0.0149173	0.0975945	0.878517	20.2428
Genus	917	genus..Eubacteriumfissicatenagroup.id.14373	rs10147907	14	89018029	ENSG00000283627	T	G	0.172263	0.039601	8.27246e-06	0.00566356	0.0298606	0.84957	-0.0622211	0.0579947	0.283326	0.052717	0.0919432	0.566397	18.9222
Genus	918	genus..Eubacteriumfissicatenagroup.id.14373	rs11818408	10	94998710		G	A	0.10585	0.0237114	8.20015e-06	0.0256715	0.0160665	0.110081	0.00487317	0.0311627	0.875735	0.0107075	0.0495677	0.828975	19.9283
Genus	919	genus..Eubacteriumfissicatenagroup.id.14373	rs11876297	18	48226901	ZBTB7C	T	C	0.131469	0.0281712	2.66556e-06	0.00357221	0.0177134	0.840177	0.0255685	0.0344062	0.457399	-0.0271931	0.0547304	0.619291	21.779
Genus	920	genus..Eubacteriumfissicatenagroup.id.14373	rs151257695	7	73629231		A	G	0.20951	0.0454847	3.09681e-06	-0.00719997	0.030701	0.814582	0.044659	0.0597553	0.454844	-0.0970142	0.0948642	0.306466	21.2167
Genus	921	genus..Eubacteriumfissicatenagroup.id.14373	rs1768152	3	39563463		T	C	0.139489	0.0316186	8.70054e-06	0.0191344	0.0256841	0.456278	0.0229742	0.0499	0.645225	0.210808	0.0744824	0.0046504	19.4622
Genus	922	genus..Eubacteriumfissicatenagroup.id.14373	rs2733072	8	5576177		G	A	0.109644	0.0228306	1.49089e-06	0.0201906	0.0157405	0.199593	0.00786843	0.0305196	0.796549	0.0498707	0.0486872	0.30569	23.0641
Genus	923	genus..Eubacteriumfissicatenagroup.id.14373	rs3771393	2	70918116	VAX2	C	T	0.130842	0.0266671	7.37909e-07	-0.00190716	0.0197878	0.923218	-0.0303065	0.0383714	0.429632	-0.0454886	0.0610783	0.456417	24.0738
Genus	924	genus..Eubacteriumfissicatenagroup.id.14373	rs6934739	6	39972698	TUBBP9	A	G	0.111463	0.0252788	9.75326e-06	-0.0183914	0.0165904	0.267622	0.0311528	0.0321719	0.332882	-0.00188995	0.0513314	0.97063	19.4425
Genus	925	genus..Eubacteriumfissicatenagroup.id.14373	rs7104872	11	115294391	CADM1	G	A	0.138612	0.0291906	2.7315e-06	0.0412005	0.0252585	0.102858	0.088558	0.0490208	0.0708337	0.115789	0.0779637	0.137501	22.5484
Genus	926	genus..Eubacteriumhalliigroup.id.11338	rs10501370	11	58273149		C	T	-0.115589	0.0252489	5.41918e-06	-0.0462011	0.0324636	0.154688	-0.0703254	0.063061	0.264766	0.0990816	0.100374	0.323584	20.9579
Genus	927	genus..Eubacteriumhalliigroup.id.11338	rs10798999	1	33843316	CSMD2	C	T	0.0601661	0.0126752	2.60558e-06	0.0219411	0.0177096	0.215369	0.0152605	0.0343696	0.657033	0.0173145	0.054685	0.751529	22.5315
Genus	928	genus..Eubacteriumhalliigroup.id.11338	rs10808115	7	100992094	MUC12	A	C	-0.0504747	0.0109922	4.42448e-06	-0.00113994	0.0156718	0.942014	-0.00629995	0.0303972	0.835811	0.0420419	0.0484447	0.385486	21.0851
Genus	929	genus..Eubacteriumhalliigroup.id.11338	rs117748144	11	11750090		T	C	-0.126582	0.028712	7.86002e-06	0.0102153	0.0357356	0.774988	-0.0168056	0.0696484	0.809329	-0.0229552	0.11089	0.836003	19.4365
Genus	930	genus..Eubacteriumhalliigroup.id.11338	rs13116360	4	110964275	ENSG00000288692	T	C	0.154124	0.0297185	2.94487e-07	0.0447378	0.0318709	0.160403	-0.0201003	0.0618436	0.745168	-0.00403535	0.0983705	0.967278	26.896
Genus	931	genus..Eubacteriumhalliigroup.id.11338	rs17074066	4	182788383	TENM3	T	C	-0.0813986	0.0189272	9.34905e-06	0.074902	0.0563725	0.183948	0.183456	0.110035	0.0954641	-0.0246499	0.173848	0.887246	18.4952
Genus	932	genus..Eubacteriumhalliigroup.id.11338	rs17474256	1	103982054		G	A	0.0810805	0.0184573	9.45445e-06	-0.0304423	0.0265024	0.250695	-0.0356622	0.0512152	0.486228	-0.152007	0.0819738	0.0636898	19.2973
Genus	933	genus..Eubacteriumhalliigroup.id.11338	rs281379	19	48711017		A	G	-0.0499523	0.0112153	9.32796e-06	0.0214299	0.0159118	0.178048	-0.00512889	0.0308742	0.868061	-0.0555751	0.0491725	0.258388	19.8377
Genus	934	genus..Eubacteriumhalliigroup.id.11338	rs28584818	3	64678780	ADAMTS9	A	G	0.126115	0.0268627	4.43235e-06	-0.0332375	0.0290811	0.25307	-0.0210127	0.0565736	0.710322	-0.0656351	0.0898613	0.465142	22.0412
Genus	935	genus..Eubacteriumhalliigroup.id.11338	rs60254196	7	149159628	ZNF398	A	G	-0.0522832	0.0111865	2.69672e-06	-0.00887866	0.0157728	0.573497	-0.0108394	0.0305837	0.723024	-0.0447321	0.0487704	0.35904	21.8442
Genus	936	genus..Eubacteriumhalliigroup.id.11338	rs630939	18	50858093		C	T	-0.0508914	0.0114352	9.15759e-06	-0.0105248	0.0158582	0.506893	-0.0425473	0.0307706	0.166749	0.0855653	0.049107	0.0814348	19.8062
Genus	937	genus..Eubacteriumhalliigroup.id.11338	rs6550770	3	23621925		T	C	-0.198087	0.0443545	4.823e-06	-0.0256507	0.0388947	0.50958	-0.0704029	0.0753317	0.350008	-0.0733	0.119798	0.540627	19.9452
Genus	938	genus..Eubacteriumhalliigroup.id.11338	rs74018587	15	61721961		C	T	0.208943	0.043822	3.70257e-06	-0.0497743	0.0399379	0.212657	0.00247272	0.077757	0.974631	-0.125086	0.123419	0.310817	22.7337
Genus	939	genus..Eubacteriumhalliigroup.id.11338	rs78056098	11	123919170		G	T	-0.0507411	0.0113758	8.28818e-06	0.00810157	0.0163388	0.62	-0.0107713	0.0316908	0.733942	-0.0384016	0.0506086	0.447975	19.8955
Genus	940	genus..Eubacteriumhalliigroup.id.11338	rs949971	3	110564542		T	G	-0.0540164	0.0116101	3.29002e-06	0.000766926	0.0167347	0.963447	0.00679038	0.0324593	0.834295	-0.0471933	0.0517204	0.361521	21.6462
Genus	941	genus..Eubacteriumnodatumgroup.id.11297	rs10263623	7	65429224		C	T	0.193496	0.0439023	8.90706e-06	-0.0453901	0.0418509	0.278114	0.0398647	0.0813038	0.623909	0.0430398	0.129911	0.740416	19.4253
Genus	942	genus..Eubacteriumnodatumgroup.id.11297	rs10458299	7	135367596	CNOT4	T	C	-0.187753	0.041969	8.36714e-06	-0.0558407	0.0298706	0.0615644	-0.0970776	0.0578496	0.0933276	0.0304135	0.0919615	0.740856	20.0131
Genus	943	genus..Eubacteriumnodatumgroup.id.11297	rs11006576	10	59562257		A	G	-0.110167	0.024593	7.98664e-06	-0.00289099	0.0157724	0.854567	-0.012148	0.0305957	0.691331	-0.0329438	0.0487637	0.499307	20.067
Genus	944	genus..Eubacteriumnodatumgroup.id.11297	rs113893692	9	28245520	LINGO2	C	T	-0.185107	0.0403573	5.75702e-06	-0.003398	0.0239791	0.887312	-0.0151601	0.0464992	0.744401	0.126284	0.0743536	0.0894273	21.0379
Genus	945	genus..Eubacteriumnodatumgroup.id.11297	rs34297067	14	51719170	FRMD6	A	G	-0.186907	0.0341475	6.59784e-08	-0.0187956	0.0220614	0.394233	-0.0331708	0.042833	0.438682	0.0656025	0.067998	0.334659	29.9593
Genus	946	genus..Eubacteriumnodatumgroup.id.11297	rs61841040	10	9617786		G	T	0.160621	0.0341609	3.56141e-06	-0.00303033	0.0197603	0.878119	0.0389221	0.0382551	0.308946	-0.0677794	0.061079	0.267128	22.1078
Genus	947	genus..Eubacteriumnodatumgroup.id.11297	rs6818880	4	93791596	GRID2	A	G	-0.110081	0.0245964	7.8254e-06	-0.0181662	0.0157826	0.24972	-0.0506852	0.0305983	0.097627	0.000692372	0.0487856	0.988677	20.0298
Genus	948	genus..Eubacteriumnodatumgroup.id.11297	rs77910827	9	93835703	ENSG00000231990	C	T	0.201788	0.0413568	9.05381e-07	-0.0115727	0.0253398	0.647887	-0.0457849	0.0492416	0.352474	0.00262329	0.0786673	0.973398	23.8066
Genus	949	genus..Eubacteriumnodatumgroup.id.11297	rs7827125	8	5097390		C	T	0.1223	0.0271331	7.17355e-06	0.0104074	0.0174732	0.551427	0.0495305	0.0339286	0.144333	-0.0267176	0.054004	0.620788	20.3166
Genus	950	genus..Eubacteriumnodatumgroup.id.11297	rs7880204	1	171091680	FMO3,ENSG00000231424	T	C	-0.125454	0.0275303	6.83884e-06	-0.0183412	0.0181799	0.313035	0.00127595	0.035257	0.971131	-0.0936478	0.0562033	0.0956665	20.7656
Genus	951	genus..Eubacteriumnodatumgroup.id.11297	rs9425984	1	34064135	CSMD2	T	C	-0.130234	0.0292347	7.20681e-06	-0.0211978	0.0190179	0.265012	-0.0359402	0.0368438	0.329324	-0.0932153	0.058855	0.113236	19.845
Genus	952	genus..Eubacteriumoxidoreducensgroup.id.11339	rs12129908	1	195094889		C	A	0.0893273	0.0198333	5.79516e-06	-0.0453277	0.0160398	0.004714	-0.0696849	0.0310403	0.0247697	-0.0310954	0.0494539	0.529496	20.2852
Genus	953	genus..Eubacteriumoxidoreducensgroup.id.11339	rs12423772	12	94121564		G	T	0.14098	0.0295029	2.62925e-06	0.00436706	0.022364	0.84518	-0.0204191	0.0434948	0.63874	0.054566	0.0693723	0.431535	22.8341
Genus	954	genus..Eubacteriumoxidoreducensgroup.id.11339	rs2973294	4	37525057	C4orf19	G	T	0.0923559	0.0195439	2.38836e-06	0.022253	0.0158714	0.16089	0.0126752	0.0308339	0.681016	0.0241108	0.0491011	0.623396	22.331
Genus	955	genus..Eubacteriumoxidoreducensgroup.id.11339	rs34561138	16	86446749		G	A	0.216145	0.045992	2.51163e-06	0.0305811	0.0411196	0.457051	0.049213	0.0797579	0.537215	0.0264822	0.127501	0.835461	22.0865
Genus	956	genus..Eubacteriumoxidoreducensgroup.id.11339	rs440215	5	107546693	EFNA5	C	T	0.0932766	0.0195294	1.65407e-06	-0.012864	0.0157801	0.414956	-0.0192612	0.0306029	0.529093	-0.0569582	0.048787	0.243014	22.8122
Genus	957	genus..Eubacteriumrectalegroup.id.14374	rs10248854	7	121641184		C	A	-0.0527827	0.0113464	4.20676e-06	0.010886	0.0160229	0.496885	0.0293007	0.0310683	0.345626	-0.0260033	0.049537	0.599634	21.6407
Genus	958	genus..Eubacteriumrectalegroup.id.14374	rs10797540	1	234394624	TARBP1	A	G	0.0503179	0.0108389	3.53384e-06	-0.00935025	0.0157776	0.553429	-0.0246203	0.0305862	0.420851	-0.0085986	0.0487203	0.85991	21.5512
Genus	959	genus..Eubacteriumrectalegroup.id.14374	rs143694765	1	115540288		T	C	0.0870025	0.019779	9.75369e-06	-0.00221688	0.0259545	0.931932	0.0148128	0.0503051	0.768408	-0.00148011	0.0801884	0.985274	19.3489
Genus	960	genus..Eubacteriumrectalegroup.id.14374	rs2884897	11	8107990	RIC3	A	G	-0.129364	0.0289021	6.44426e-06	-0.0732637	0.0427473	0.0865506	-0.00456496	0.0823434	0.955789	-0.290856	0.131667	0.0271732	20.034
Genus	961	genus..Eubacteriumrectalegroup.id.14374	rs314726	2	124795578	CNTNAP5	T	C	0.0528824	0.0109486	1.37967e-06	0.0079284	0.0158103	0.61604	0.0219508	0.0306631	0.474071	-0.0184539	0.0487824	0.705214	23.3293
Genus	962	genus..Eubacteriumrectalegroup.id.14374	rs35398954	15	92463535	ST8SIA2	A	G	-0.0901402	0.0174602	5.39945e-07	-0.0084362	0.0213793	0.693142	-0.0253025	0.0415019	0.54208	0.0623851	0.066049	0.3449	26.6526
Genus	963	genus..Eubacteriumrectalegroup.id.14374	rs59427698	9	126663466	LMX1B	A	G	-0.0576035	0.0130853	5.36906e-06	-0.00662947	0.0201274	0.741872	0.00564093	0.0390115	0.885029	-0.0109751	0.062329	0.860228	19.3789
Genus	964	genus..Eubacteriumrectalegroup.id.14374	rs62547233	9	89398504	SEMA4D	A	G	0.0536319	0.0120201	9.8982e-06	-0.0149687	0.0173394	0.387986	0.000844857	0.0336225	0.979953	0.0024817	0.0535319	0.963024	19.9082
Genus	965	genus..Eubacteriumruminantiumgroup.id.11340	rs10131724	14	51752348	ENSG00000259111	A	C	-0.199832	0.0414577	2.38663e-06	-0.0143403	0.0265888	0.589654	0.0358895	0.0514549	0.485493	-0.0546317	0.0822245	0.506421	23.2338
Genus	966	genus..Eubacteriumruminantiumgroup.id.11340	rs10923018	1	88057716	PKN2-AS1	G	A	0.0726438	0.0160924	6.79541e-06	0.0085776	0.0158492	0.588369	-0.0376126	0.0307752	0.221642	-0.010041	0.0489594	0.837502	20.3777
Genus	967	genus..Eubacteriumruminantiumgroup.id.11340	rs11637981	15	60997423	RORA	G	T	-0.073258	0.0160888	5.43671e-06	0.015708	0.0157837	0.319639	0.0133009	0.0305991	0.663794	-0.035602	0.0487816	0.465497	20.733
Genus	968	genus..Eubacteriumruminantiumgroup.id.11340	rs13025464	2	200745922	AOX2P,AOX3P-AOX2P	T	C	-0.0737077	0.0163786	6.96842e-06	0.00238805	0.0159993	0.881349	-0.0249009	0.0310271	0.422234	0.0832072	0.0493553	0.0918185	20.2523
Genus	969	genus..Eubacteriumruminantiumgroup.id.11340	rs139749	22	24907088	SGSM1	C	T	-0.0845439	0.0171791	8.58845e-07	0.0164783	0.0166046	0.321007	0.0445291	0.0321849	0.1665	-0.00221905	0.0512139	0.965439	24.2195
Genus	970	genus..Eubacteriumruminantiumgroup.id.11340	rs16891896	5	33897484		G	A	-0.174787	0.0390573	2.3812e-06	0.0245435	0.0279975	0.380686	0.0011313	0.0544041	0.98341	0.130093	0.0865649	0.13288	20.0269
Genus	971	genus..Eubacteriumruminantiumgroup.id.11340	rs17519472	12	30208021	ENSG00000257262	C	T	0.107804	0.0233984	4.70356e-06	0.0188178	0.0226335	0.40574	0.0411639	0.0438446	0.347804	0.17758	0.065916	0.00705927	21.2275
Genus	972	genus..Eubacteriumruminantiumgroup.id.11340	rs209813	6	11953400		G	A	-0.103488	0.0236391	9.23146e-06	-0.0109921	0.0222621	0.621477	-0.0141321	0.0431911	0.743517	-0.0415842	0.0689202	0.546265	19.1655
Genus	973	genus..Eubacteriumruminantiumgroup.id.11340	rs2116427	5	121847301		A	G	0.0911461	0.0182353	4.67364e-07	-0.0193599	0.0179289	0.280224	-0.00650097	0.0347856	0.851749	-0.0614638	0.0554206	0.267412	24.9833
Genus	974	genus..Eubacteriumruminantiumgroup.id.11340	rs2229917	9	128218658	DNM1	A	G	0.153538	0.0323922	2.15894e-06	0.0625346	0.0392376	0.110994	0.128765	0.0758498	0.0895777	-0.165234	0.120976	0.17199	22.4673
Genus	975	genus..Eubacteriumruminantiumgroup.id.11340	rs2418654	2	71020448	ENSG00000236469	C	T	-0.0748879	0.0165852	6.17247e-06	0.0289761	0.016067	0.0713165	0.0194704	0.0311997	0.532589	0.0178566	0.0496708	0.71922	20.3884
Genus	976	genus..Eubacteriumruminantiumgroup.id.11340	rs2817174	1	3127617	PRDM16	C	T	-0.0734306	0.0163687	7.8696e-06	0.00850798	0.0160671	0.596439	-0.0109185	0.0311647	0.726078	0.0796394	0.0496879	0.10898	20.1246
Genus	977	genus..Eubacteriumruminantiumgroup.id.11340	rs57340348	6	129708969	ARHGAP18	T	C	-0.0979429	0.0212166	4.93278e-06	0.0185023	0.0196191	0.345642	0.0602667	0.0380463	0.113186	-0.0984721	0.0605455	0.103861	21.3106
Genus	978	genus..Eubacteriumruminantiumgroup.id.11340	rs606117	9	2539358	VLDLR-AS1	A	G	0.0833243	0.018056	4.81639e-06	-0.0120413	0.0176351	0.494732	-0.00592537	0.0341996	0.862448	0.0120255	0.0544148	0.825095	21.2961
Genus	979	genus..Eubacteriumruminantiumgroup.id.11340	rs6676699	1	198009151		G	T	-0.0888124	0.0196447	6.37979e-06	-0.00325168	0.0170919	0.849115	-0.000100029	0.0331816	0.997595	0.0331017	0.0528455	0.531062	20.4388
Genus	980	genus..Eubacteriumruminantiumgroup.id.11340	rs7000472	8	137614025	ENSG00000285817	A	G	-0.0762282	0.016523	4.06848e-06	-0.0153162	0.0159767	0.33773	-0.0150426	0.0309861	0.627347	0.049452	0.0493436	0.316248	21.284
Genus	981	genus..Eubacteriumruminantiumgroup.id.11340	rs72836424	10	127239189	DOCK1	C	T	-0.139825	0.030069	2.62125e-06	0.00685491	0.0250483	0.784341	-0.0255944	0.0485454	0.598037	0.145937	0.0776873	0.0603101	21.6237
Genus	982	genus..Eubacteriumruminantiumgroup.id.11340	rs73139629	12	62912223	PPM1H	A	C	-0.115098	0.0247909	5.36199e-06	0.0184422	0.027349	0.500102	0.0172546	0.0530643	0.745056	0.0403451	0.0848023	0.634249	21.555
Genus	983	genus..Eubacteriumventriosumgroup.id.11341	rs11617697	13	98133646		A	G	-0.143349	0.0286241	7.21757e-07	0.00353958	0.0343011	0.917811	0.0480422	0.066526	0.470198	0.0326123	0.105987	0.758309	25.0798
Genus	984	genus..Eubacteriumventriosumgroup.id.11341	rs12964517	18	24880821	ENSG00000266573	G	A	0.0587198	0.0123453	2.07499e-06	-0.0230218	0.0174486	0.187034	-0.0524834	0.0338327	0.120839	0.0349958	0.0539344	0.516429	22.6237
Genus	985	genus..Eubacteriumventriosumgroup.id.11341	rs13082419	3	108017587		C	T	-0.0715522	0.016137	9.55987e-06	0.0248148	0.0249848	0.320613	0.0170038	0.0483889	0.725291	-0.040688	0.0771199	0.597781	19.6608
Genus	986	genus..Eubacteriumventriosumgroup.id.11341	rs16884680	8	113432826	CSMD3,ENSG00000287819	G	T	-0.0906428	0.0191909	1.73969e-06	0.0286002	0.0257564	0.266822	0.0610164	0.0500372	0.222684	0.102625	0.0795114	0.196808	22.3088
Genus	987	genus..Eubacteriumventriosumgroup.id.11341	rs35179274	14	51493907	FRMD6,FRMD6-AS2	C	T	-0.0627263	0.013786	5.75792e-06	0.00930386	0.0204367	0.648929	-0.0261158	0.03972	0.510861	0.00904925	0.0631918	0.88613	20.7026
Genus	988	genus..Eubacteriumventriosumgroup.id.11341	rs3809430	14	44506307	FSCB	T	C	-0.0548171	0.0118426	3.55317e-06	0.00765715	0.0170001	0.652409	0.0218453	0.0329565	0.507425	-0.0665038	0.0526534	0.206572	21.426
Genus	989	genus..Eubacteriumventriosumgroup.id.11341	rs57199565	3	190505943		T	C	0.0783394	0.0160257	7.97037e-07	-0.00901852	0.0205573	0.660879	-0.025404	0.0399422	0.524764	0.00188034	0.0636027	0.976415	23.8961
Genus	990	genus..Eubacteriumventriosumgroup.id.11341	rs66746423	1	108855642	AKNAD1	C	T	0.0751501	0.0164978	6.11142e-06	-9.48703e-05	0.0218127	0.99653	0.0297321	0.0423189	0.482323	0.0290055	0.0676593	0.668141	20.7494
Genus	991	genus..Eubacteriumventriosumgroup.id.11341	rs6704822	2	202797056	ICA1L	A	G	0.0739179	0.0166705	6.6223e-06	-0.022019	0.0232113	0.342808	-0.0257164	0.0450532	0.568136	0.0906381	0.0716756	0.206029	19.6609
Genus	992	genus..Eubacteriumventriosumgroup.id.11341	rs72783037	16	60314477		C	A	0.0658926	0.0143747	6.54762e-06	0.0270587	0.0193108	0.161147	-0.0650724	0.0375012	0.0827047	-0.0323707	0.0597563	0.588017	21.0124
Genus	993	genus..Eubacteriumventriosumgroup.id.11341	rs73615400	20	51524380	NFATC2	T	C	-0.0956303	0.0193428	9.53613e-07	-0.028196	0.0266393	0.289857	-0.0168938	0.0515402	0.743079	-0.082021	0.0821147	0.317863	24.443
Genus	994	genus..Eubacteriumventriosumgroup.id.11341	rs73849225	4	125450659	FAT4	T	C	0.0975711	0.0224388	5.20909e-06	-0.00126214	0.02849	0.964664	0.0169093	0.0552265	0.759465	0.112668	0.0879305	0.200078	18.9079
Genus	995	genus..Eubacteriumventriosumgroup.id.11341	rs78250280	1	147819813		G	A	0.0749762	0.0164404	3.35791e-06	0.0148589	0.0225091	0.50917	0.0226749	0.0435868	0.602908	-0.0368927	0.0697866	0.597048	20.7979
Genus	996	genus..Eubacteriumventriosumgroup.id.11341	rs876734	12	52030212	NR4A1	C	T	-0.0618696	0.0132532	2.88908e-06	-0.0116106	0.0175758	0.508869	0.0253702	0.0341285	0.457256	-0.00909423	0.0542507	0.866872	21.7927
Genus	997	genus..Eubacteriumventriosumgroup.id.11341	rs9316536	13	51364440	INTS6,SERPINE3	T	G	-0.0817111	0.0183121	7.83519e-06	0.0198087	0.0225099	0.378859	0.0192084	0.0437372	0.660532	0.0418943	0.0698633	0.548732	19.9107
Genus	998	genus..Eubacteriumxylanophilumgroup.id.14375	rs10140184	14	72715075	DPF3	A	C	0.0576795	0.012599	4.95862e-06	0.00141026	0.0160009	0.929768	-0.0391042	0.031001	0.20717	0.003912	0.0494559	0.936952	20.959
Genus	999	genus..Eubacteriumxylanophilumgroup.id.14375	rs10917203	1	22300773		A	C	0.0612633	0.0130917	3.15155e-06	-0.0107943	0.0160636	0.501601	-0.0187508	0.031156	0.547283	-0.0197101	0.0497163	0.691772	21.8983
Genus	1000	genus..Eubacteriumxylanophilumgroup.id.14375	rs112176119	16	73662872	ZFHX3	C	T	-0.113455	0.0245762	3.32766e-06	-0.0100545	0.02718	0.71144	-0.0680845	0.0524328	0.194112	0.0248829	0.0843142	0.767901	21.3119
Genus	1001	genus..Eubacteriumxylanophilumgroup.id.14375	rs13239072	7	43526745	HECW1	G	A	0.0687427	0.0142728	1.81783e-06	-0.0320822	0.0175005	0.0667698	-0.0251434	0.0338926	0.458175	0.00892868	0.054202	0.869157	23.1971
Genus	1002	genus..Eubacteriumxylanophilumgroup.id.14375	rs17830032	20	59420451		G	A	-0.160597	0.0310515	2.38893e-07	0.0599745	0.0289559	0.0383372	0.0341482	0.0561435	0.543034	0.111393	0.0891109	0.211281	26.7494
Genus	1003	genus..Eubacteriumxylanophilumgroup.id.14375	rs1999224	9	127735841		G	T	-0.0949051	0.0203503	3.75492e-06	-0.0281603	0.0264656	0.287313	0.00996835	0.0513213	0.845992	-0.237474	0.0865685	0.00608457	21.749
Genus	1004	genus..Eubacteriumxylanophilumgroup.id.14375	rs2012708	16	84756953	USP10	A	G	0.0573202	0.0126905	6.5254e-06	-0.0313068	0.0165097	0.0579255	-0.0554945	0.0320161	0.0830367	-0.0389491	0.0510334	0.445338	20.4013
Genus	1005	genus..Eubacteriumxylanophilumgroup.id.14375	rs2213117	11	131139765		T	G	0.0877797	0.0189012	4.21329e-06	-0.0237611	0.0214896	0.268856	0.0109702	0.0416437	0.79222	-0.0408313	0.0663844	0.538505	21.5679
Genus	1006	genus..Eubacteriumxylanophilumgroup.id.14375	rs75586835	4	86970786	AFF1	A	G	-0.114498	0.0263455	9.38708e-06	0.0259565	0.0305089	0.394889	0.0639578	0.0590764	0.278974	-0.000691957	0.0942455	0.994142	18.8878
Genus	1007	genus..Ruminococcusgauvreauiigroup.id.11342	rs10931481	2	191090126	STAT4	G	A	0.0610096	0.0130484	3.38211e-06	0.00855618	0.0172707	0.620307	0.0129439	0.0334604	0.698874	-0.0881507	0.0532291	0.097708	21.8615
Genus	1008	genus..Ruminococcusgauvreauiigroup.id.11342	rs12079579	1	161910692	ATF6	A	G	0.0955324	0.0213436	5.03725e-06	0.0480148	0.0282452	0.0891436	0.0790526	0.0549419	0.150196	-0.0980614	0.0872492	0.261045	20.0339
Genus	1009	genus..Ruminococcusgauvreauiigroup.id.11342	rs12539819	7	153790311		C	T	0.110654	0.0240684	4.49375e-06	0.0123851	0.0318636	0.697504	0.0752851	0.0616602	0.222098	0.118893	0.0984019	0.226955	21.1367
Genus	1010	genus..Ruminococcusgauvreauiigroup.id.11342	rs1391597	12	60725485		C	T	0.0590284	0.0124874	1.85964e-06	-0.0256026	0.0160135	0.109862	0.00328166	0.0310368	0.915793	-0.0490164	0.0494812	0.321877	22.345
Genus	1011	genus..Ruminococcusgauvreauiigroup.id.11342	rs2047242	10	28912931	LINC01517	A	G	-0.067603	0.0133738	2.46372e-07	-0.0160078	0.0186843	0.391582	0.0294033	0.0362573	0.417387	-0.0397778	0.0578351	0.491591	25.552
Genus	1012	genus..Ruminococcusgauvreauiigroup.id.11342	rs2166943	8	136078607	LINC02055	A	C	0.0566974	0.0123497	5.27717e-06	0.0032889	0.0158455	0.835572	-0.00249356	0.0307308	0.935329	-0.0280386	0.0489669	0.566912	21.0773
Genus	1013	genus..Ruminococcusgauvreauiigroup.id.11342	rs289410	15	85020252	PDE8A	G	A	-0.0654926	0.0139101	2.27464e-06	-0.0119415	0.0174381	0.493475	-0.000677007	0.0338208	0.984029	-0.0661932	0.0538991	0.219411	22.1678
Genus	1014	genus..Ruminococcusgauvreauiigroup.id.11342	rs431418	5	166992547	TENM2	A	G	-0.094737	0.0210157	5.53667e-06	-0.00632515	0.026841	0.813702	-0.0494378	0.0519405	0.34119	0.114986	0.0830187	0.166034	20.3213
Genus	1015	genus..Ruminococcusgauvreauiigroup.id.11342	rs71386687	16	2717893	PRSS27	T	G	0.121037	0.02386	2.90761e-07	-0.0112681	0.0249241	0.651201	-0.0330573	0.0484299	0.494872	0.0800219	0.0771515	0.29964	25.7333
Genus	1016	genus..Ruminococcusgauvreauiigroup.id.11342	rs73802842	4	18823237	ENSG00000286046	C	A	0.0736808	0.0169665	7.48026e-06	-0.00282229	0.0185415	0.879018	0.0224955	0.0359603	0.531601	-0.0306943	0.0573814	0.592707	18.8593
Genus	1017	genus..Ruminococcusgauvreauiigroup.id.11342	rs9870933	3	112653470		A	G	0.0621643	0.0126072	8.4912e-07	0.00926373	0.0160217	0.563129	0.0344416	0.0311146	0.268326	0.0155367	0.0495643	0.753926	24.3135
Genus	1018	genus..Ruminococcusgnavusgroup.id.14376	rs11597105	10	6470619	PRKCQ	A	G	0.114673	0.0250653	6.94868e-06	0.0145354	0.0196628	0.459766	-0.0249834	0.0382348	0.513484	0.0709203	0.0610033	0.245006	20.9303
Genus	1019	genus..Ruminococcusgnavusgroup.id.14376	rs11864644	16	383078	PGAP6,ENSG00000236829	T	C	-0.139804	0.0318253	5.0088e-06	0.00529006	0.0245412	0.829332	0.0449097	0.0476517	0.345958	0.0283816	0.0759105	0.708492	19.2971
Genus	1020	genus..Ruminococcusgnavusgroup.id.14376	rs12136548	1	114625476	DENND2C	C	T	0.0901946	0.0196476	3.09631e-06	0.0508868	0.0171474	0.00300123	0.080113	0.033557	0.0169695	0.0230756	0.0535561	0.666564	21.0738
Genus	1021	genus..Ruminococcusgnavusgroup.id.14376	rs12989336	2	36032198		G	A	-0.0846861	0.0187936	7.11808e-06	-0.0234504	0.0174797	0.179733	-0.027921	0.0339623	0.41101	0.0604627	0.0540894	0.26364	20.305
Genus	1022	genus..Ruminococcusgnavusgroup.id.14376	rs13163520	5	18662577		G	A	-0.127377	0.0233883	5.61015e-08	0.0358196	0.0201585	0.075584	0.0175861	0.0390829	0.652734	-0.00437567	0.0622348	0.943948	29.6611
Genus	1023	genus..Ruminococcusgnavusgroup.id.14376	rs2909242	8	128212434		C	A	-0.0909965	0.018351	7.40957e-07	-0.0178641	0.0166593	0.283576	0.0233119	0.0322876	0.470289	-0.0108556	0.051538	0.833175	24.5883
Genus	1024	genus..Ruminococcusgnavusgroup.id.14376	rs3124783	9	132963204	GFI1B	A	G	-0.11599	0.0249099	2.6652e-06	-0.0586692	0.0233254	0.0118946	-0.0194663	0.0451789	0.666561	-0.0602579	0.0723205	0.404728	21.6818
Genus	1025	genus..Ruminococcusgnavusgroup.id.14376	rs4388134	4	189189556		C	T	-0.0904997	0.0203544	9.11637e-06	0.0159053	0.0175182	0.363916	0.00732552	0.0339707	0.829267	0.033488	0.0540076	0.535217	19.7686
Genus	1026	genus..Ruminococcusgnavusgroup.id.14376	rs62167033	2	143942440	GTDC1,ENSG00000232377	T	C	0.185289	0.0396295	3.49529e-06	-0.0401318	0.0396338	0.311269	-0.0885196	0.0771603	0.251292	0.0368945	0.121911	0.762169	21.8606
Genus	1027	genus..Ruminococcusgnavusgroup.id.14376	rs78399089	3	146572523		T	C	0.144445	0.0326618	6.62998e-06	0.0347536	0.0246603	0.158748	-0.0203308	0.0478996	0.67124	-0.010288	0.0759434	0.892241	19.558
Genus	1028	genus..Ruminococcusgnavusgroup.id.14376	rs934940	2	121338442	CLASP1	A	C	-0.105045	0.0229588	2.73705e-06	-0.00333973	0.0230868	0.884979	0.0210039	0.0448155	0.639303	-0.051456	0.0714473	0.471405	20.9339
Genus	1029	genus..Ruminococcustorquesgroup.id.14377	rs10904297	10	4597570	MANCR	A	G	-0.167804	0.0389812	2.68713e-06	-0.023868	0.0543294	0.660429	-0.0772249	0.105213	0.462956	-0.00250245	0.167441	0.988076	18.5309
Genus	1030	genus..Ruminococcustorquesgroup.id.14377	rs10967781	9	27225260	TEK	C	A	0.0507994	0.0113322	8.36865e-06	-0.00359314	0.017279	0.835269	0.0189793	0.0335009	0.571033	-0.0450015	0.0534311	0.399657	20.0949
Genus	1031	genus..Ruminococcustorquesgroup.id.14377	rs12434631	14	25661198	LINC02306	A	G	0.074697	0.0153401	2.77247e-06	0.0131184	0.0256802	0.609464	0.0332104	0.0497561	0.504477	0.0365557	0.079009	0.643596	23.7111
Genus	1032	genus..Ruminococcustorquesgroup.id.14377	rs1475330	6	66552209		T	C	0.0523492	0.01182	8.13435e-06	-0.00951636	0.0185125	0.607217	-0.0135791	0.0358932	0.705193	-0.0712844	0.0573456	0.213843	19.6147
Genus	1033	genus..Ruminococcustorquesgroup.id.14377	rs35866622	19	48714803	MAMSTR	T	C	-0.0612024	0.0109421	2.21337e-08	0.0269403	0.016536	0.103274	-0.00124294	0.0320753	0.969089	-0.00195959	0.0511332	0.96943	31.2848
Genus	1034	genus..Ruminococcustorquesgroup.id.14377	rs4073731	11	132793252	OPCML	T	C	0.0651948	0.0142221	4.0525e-06	-0.0379155	0.0211911	0.07358	-0.0381877	0.0411515	0.353417	-0.0346623	0.0655421	0.596905	21.0134
Genus	1035	genus..Ruminococcustorquesgroup.id.14377	rs77034621	8	75857608		T	G	-0.151553	0.0335878	6.06872e-06	0.0767207	0.0609122	0.207839	0.129258	0.117534	0.27144	0.0338029	0.188434	0.857632	20.3594
Genus	1036	genus.Actinomyces.id.423	rs2715439	15	98949084	IGF1R	C	T	0.0746684	0.0164822	6.27e-06	0.0027897	0.015668	0.858683	0.0496404	0.0304041	0.102534	-0.0122936	0.0483934	0.799469	20.5232
Genus	1037	genus.Actinomyces.id.423	rs34583783	6	66497478		G	T	0.126596	0.0268461	4.48529e-06	0.0370687	0.0327217	0.257278	-0.024357	0.0632472	0.700156	-0.0579739	0.10108	0.566276	22.2371
Genus	1038	genus.Actinomyces.id.423	rs35011108	6	132686341	VNN1	A	G	0.232634	0.0512044	6.33832e-06	0.0058001	0.0311807	0.852433	0.0386021	0.0604256	0.522929	-0.025376	0.0961277	0.791794	20.641
Genus	1039	genus.Actinomyces.id.423	rs4073240	6	168824686		G	A	0.0749687	0.0167368	7.94274e-06	-0.00528014	0.0161414	0.743579	-0.0457555	0.0312959	0.143734	-0.00785741	0.0499322	0.87496	20.0638
Genus	1040	genus.Actinomyces.id.423	rs4146653	10	4740649		G	A	0.0985224	0.0214182	4.49647e-06	-0.00802075	0.022562	0.722216	0.0226127	0.0438036	0.605694	-0.0970713	0.0697592	0.164068	21.1594
Genus	1041	genus.Actinomyces.id.423	rs71315246	3	101633595		A	G	-0.0969809	0.021925	9.82978e-06	-0.0036585	0.0228274	0.87267	-0.0236279	0.0442712	0.593544	0.0191711	0.0707105	0.786298	19.5655
Genus	1042	genus.Actinomyces.id.423	rs7915461	10	125843552	DHX32,BCCIP	T	C	0.18776	0.0401636	5.91984e-06	-0.00803547	0.0308502	0.794504	-0.0379319	0.0599422	0.52686	0.0815032	0.095493	0.393382	21.8544
Genus	1043	genus.Adlercreutzia.id.812	rs11604400	11	98515355		C	T	-0.102524	0.0234834	9.74463e-06	-0.00211192	0.0256251	0.934316	0.00685356	0.0498642	0.89068	-0.0606387	0.0793463	0.444731	19.0604
Genus	1044	genus.Adlercreutzia.id.812	rs13231526	7	48804555		C	A	0.143237	0.0311654	4.81355e-06	0.074788	0.0283257	0.00828362	0.0938019	0.0559351	0.093547	0.0966638	0.0889753	0.277297	21.1234
Genus	1045	genus.Adlercreutzia.id.812	rs2717140	18	77297814		C	T	-0.119225	0.0251081	2.04594e-06	0.0885109	0.0256412	0.00055666	0.130393	0.0488442	0.00759504	0.193099	0.0762955	0.011376	22.548
Genus	1046	genus.Adlercreutzia.id.812	rs55719207	3	105637127		G	A	-0.0699243	0.0158036	9.60505e-06	0.00472515	0.0161063	0.769238	0.0156964	0.0312236	0.615168	-0.0351425	0.0496924	0.479442	19.5769
Genus	1047	genus.Adlercreutzia.id.812	rs6664405	1	68978480	ENSG00000285473	T	C	-0.0953084	0.0210752	5.23422e-06	-0.0532411	0.0225396	0.018171	-0.119871	0.0447767	0.00742677	-0.0364292	0.0697759	0.601609	20.4513
Genus	1048	genus.Adlercreutzia.id.812	rs7680684	4	170360208	LINC02512	C	T	-0.083381	0.0168901	9.76904e-07	0.00138655	0.0164816	0.932956	-0.0239276	0.0319789	0.454321	-0.00833663	0.0509138	0.869936	24.3708
Genus	1049	genus.Adlercreutzia.id.812	rs9490822	6	123587938	TRDN	C	T	-0.0734512	0.0155789	2.54421e-06	-0.0311387	0.0157489	0.0480187	-0.0232613	0.0305723	0.446739	-0.0229139	0.0487736	0.638497	22.2292
Genus	1050	genus.Adlercreutzia.id.812	rs9915817	17	50786818	ENSG00000285829	T	C	0.0749219	0.016833	8.21673e-06	0.0119287	0.0172936	0.490335	-0.0237699	0.033532	0.478403	-0.110719	0.0534805	0.0384273	19.8104
Genus	1051	genus.Akkermansia.id.4037	rs111862613	12	129825125	TMEM132D	T	C	0.0911199	0.0196748	3.39236e-06	0.0134764	0.0209204	0.519462	0.016395	0.0405081	0.685673	0.0984073	0.064654	0.127994	21.4489
Genus	1052	genus.Akkermansia.id.4037	rs117107102	18	51947265		A	G	0.204406	0.0431629	3.01139e-06	0.0925111	0.0371136	0.0126794	0.0209372	0.0718437	0.770724	0.0380116	0.115362	0.741778	22.4268
Genus	1053	genus.Akkermansia.id.4037	rs11729256	4	94106121		T	C	0.0750473	0.0150184	6.58393e-07	-0.00380001	0.0208797	0.855587	0.0554553	0.0405277	0.171208	-0.0716755	0.0644084	0.265782	24.9702
Genus	1054	genus.Akkermansia.id.4037	rs12908520	15	97027427		G	A	0.061772	0.0130954	2.26482e-06	-0.00627818	0.0158292	0.691648	-0.0406486	0.0307041	0.185542	0.0549028	0.048868	0.261229	22.2509
Genus	1055	genus.Akkermansia.id.4037	rs2602429	16	81029544	CENPN,CENPN-AS1,ENSG00000284512	C	T	0.0745352	0.0156201	2.71569e-06	-0.00018271	0.017867	0.991841	0.0150121	0.0346143	0.664509	0.118183	0.0551701	0.032181	22.7695
Genus	1056	genus.Akkermansia.id.4037	rs4242783	10	5022135		G	A	0.0685454	0.0147701	2.99799e-06	0.021202	0.0174482	0.224311	-0.0159658	0.0338443	0.637111	0.0901563	0.053777	0.093644	21.5373
Genus	1057	genus.Akkermansia.id.4037	rs4936098	11	130410772	ADAMTS8	A	G	0.0649225	0.0135934	1.10359e-06	0.00943115	0.0164238	0.565808	-0.0301215	0.031864	0.344498	-0.0228379	0.0507156	0.652484	22.8105
Genus	1058	genus.Akkermansia.id.4037	rs61779207	1	40608800		G	A	-0.0760539	0.0167769	6.32116e-06	-0.0345914	0.0188221	0.0660906	-0.00648177	0.0364656	0.858919	-0.0908379	0.0581382	0.118183	20.5503
Genus	1059	genus.Akkermansia.id.4037	rs74542928	4	99623031	MTTP,ENSG00000248676	T	C	0.112623	0.0236434	1.4802e-06	0.0353258	0.037062	0.340512	0.0673907	0.0716354	0.346835	0.00196412	0.114412	0.986303	22.6898
Genus	1060	genus.Akkermansia.id.4037	rs9349825	6	56476683	DST	A	G	-0.0703407	0.0147133	2.59886e-06	0.036171	0.0201343	0.0724169	0.000308167	0.0391291	0.993716	0.036207	0.06233	0.561313	22.8557
Genus	1061	genus.Akkermansia.id.4037	rs941682	20	33280034	BPIFB1	G	A	-0.0632957	0.0143777	9.17126e-06	-0.0215077	0.0175663	0.220811	0.00396471	0.0340112	0.9072	-0.0707432	0.0543717	0.193223	19.3808
Genus	1062	genus.Alistipes.id.968	rs1107244	13	37483220	LINC01048	G	A	0.0758558	0.0171182	3.59059e-06	0.000569021	0.029137	0.984419	-0.0116039	0.0566997	0.837842	-0.078285	0.08995	0.384127	19.6363
Genus	1063	genus.Alistipes.id.968	rs11769002	7	62983120		G	A	-0.0528793	0.0109389	1.44962e-06	0.0282888	0.0158924	0.0750723	-0.0218013	0.0308318	0.479503	0.0518648	0.0491218	0.291041	23.3683
Genus	1064	genus.Alistipes.id.968	rs11958296	5	178328178	COL23A1	A	G	-0.0981222	0.0218272	9.29574e-06	0.0493067	0.0381955	0.196738	0.0478256	0.0742109	0.519279	-0.0504506	0.118022	0.669038	20.2087
Genus	1065	genus.Alistipes.id.968	rs12990744	2	177136221	ENSG00000229337,ENSG00000236501	C	T	-0.0776618	0.0172986	8.20725e-06	0.0218387	0.0260856	0.402483	-0.0390096	0.0505523	0.44031	-0.0389587	0.0809729	0.630423	20.1556
Genus	1066	genus.Alistipes.id.968	rs1689282	9	14080130		A	C	-0.0520061	0.0113942	5.27578e-06	-0.0132262	0.0167496	0.429736	-0.0249551	0.0324803	0.442301	-0.0504051	0.051687	0.329462	20.8325
Genus	1067	genus.Alistipes.id.968	rs2290844	10	126098573	ADAM12	C	T	0.0813969	0.0191632	9.10135e-06	-0.00137711	0.0246275	0.955408	0.00540347	0.0478078	0.910011	0.036878	0.0761099	0.628005	18.0418
Genus	1068	genus.Alistipes.id.968	rs2450745	8	143346550	TOP1MT	A	C	-0.080524	0.0184702	7.11836e-06	0.0584145	0.0308126	0.0579856	0.0416881	0.0597666	0.485481	0.102709	0.0953749	0.281528	19.0068
Genus	1069	genus.Alistipes.id.968	rs2875322	11	131017657		T	C	-0.0580945	0.0131432	8.77703e-06	-0.023235	0.020958	0.267585	-0.0423184	0.0406266	0.297577	-0.106345	0.0648144	0.100845	19.5373
Genus	1070	genus.Alistipes.id.968	rs34417064	17	54699118		A	G	-0.048202	0.0106868	7.00749e-06	-0.00866178	0.015741	0.582134	-0.0485397	0.0305487	0.112076	-0.0262103	0.0486936	0.590391	20.3437
Genus	1071	genus.Alistipes.id.968	rs4810359	20	42562695	PTPRT	A	G	-0.0652428	0.0146155	7.49669e-06	0.0688771	0.0234801	0.00335243	0.109585	0.0462968	0.0179325	0.142517	0.0737137	0.0531876	19.9267
Genus	1072	genus.Alistipes.id.968	rs7129639	11	17489880	ENSG00000287898	C	A	-0.0524955	0.0109584	1.78422e-06	0.0103955	0.0166775	0.533072	0.0202768	0.0323099	0.530285	0.0285333	0.0515105	0.579626	22.9484
Genus	1073	genus.Alistipes.id.968	rs8130320	21	39208332	BRWD1	A	G	-0.049002	0.010717	4.83612e-06	-0.0299944	0.0157689	0.0571544	-0.00130372	0.030611	0.966028	-0.0424985	0.0488144	0.383965	20.9064
Genus	1074	genus.Allisonella.id.2174	rs1901739	5	114951010		T	G	0.115769	0.0248626	3.58801e-06	0.0101808	0.0157008	0.51671	0.0202469	0.0304327	0.505857	0.0712371	0.048542	0.142231	21.6814
Genus	1075	genus.Allisonella.id.2174	rs35110698	12	27866065		T	C	-0.146322	0.0320852	5.72322e-06	-0.0255011	0.0223698	0.254295	0.00479717	0.0433732	0.911932	-0.167884	0.069385	0.0155378	20.7974
Genus	1076	genus.Allisonella.id.2174	rs35778461	9	97388274	ENSG00000228957	C	T	0.146679	0.0297186	1.2063e-06	-0.00096955	0.0186748	0.958594	0.0321144	0.0362217	0.375291	0.0839568	0.057796	0.146323	24.3601
Genus	1077	genus.Allisonella.id.2174	rs594561	11	88899804	GRM5	C	T	0.112231	0.0251681	9.41103e-06	-0.0202261	0.0156495	0.196203	-0.0277063	0.0303721	0.361649	0.00579815	0.0483571	0.90456	19.8849
Genus	1078	genus.Allisonella.id.2174	rs602075	9	76495244	GCNT1	A	G	0.168974	0.0296976	3.56575e-08	-0.0022291	0.017802	0.900352	0.0120724	0.0345036	0.726422	-0.00537435	0.0549768	0.922125	32.3742
Genus	1079	genus.Allisonella.id.2174	rs6742198	2	33382004	LTBP1	G	A	0.149152	0.0316484	3.34514e-06	-0.0344982	0.0184037	0.0608583	-0.0951748	0.0359931	0.00818729	-0.0590491	0.0567105	0.297765	22.2102
Genus	1080	genus.Allisonella.id.2174	rs76904847	7	138283265		G	A	0.148523	0.0334857	6.08751e-06	-0.00259906	0.0208239	0.900673	-0.0256897	0.0404305	0.525166	-0.047776	0.0645942	0.459523	19.6731
Genus	1081	genus.Allisonella.id.2174	rs7898615	10	120653939	LINC02930	T	G	0.167966	0.0373586	8.87277e-06	0.0197661	0.0229671	0.389442	0.0416255	0.044495	0.349526	0.0698965	0.070885	0.324106	20.2145
Genus	1082	genus.Alloprevotella.id.961	rs2154444	21	34681344	CLIC6	T	G	0.138234	0.0308961	8.36755e-06	-0.0254881	0.0177359	0.150692	-0.0241005	0.0344344	0.483993	0.00824765	0.0547951	0.880356	20.0182
Genus	1083	genus.Alloprevotella.id.961	rs34619204	21	39621081	B3GALT5	G	A	-0.156037	0.0344392	8.8419e-06	0.0356607	0.0207472	0.0856466	0.0193806	0.0402767	0.630384	-0.0799078	0.0639243	0.211286	20.528
Genus	1084	genus.Alloprevotella.id.961	rs4364940	1	233990770	SLC35F3	A	G	0.126418	0.0282207	8.58353e-06	-0.00652627	0.0169456	0.70014	0.0261498	0.0329349	0.427204	0.0418012	0.0524688	0.425633	20.0669
Genus	1085	genus.Alloprevotella.id.961	rs4680035	3	153087811		A	G	-0.119599	0.0259446	4.99052e-06	0.0180016	0.016096	0.263403	0.0442584	0.0312445	0.156624	-0.0618554	0.0498233	0.214423	21.2503
Genus	1086	genus.Alloprevotella.id.961	rs58212166	4	188155551		A	G	-0.161506	0.0359102	7.93614e-06	-0.0127962	0.0202192	0.526817	0.020136	0.0392012	0.607493	-0.0976856	0.0623746	0.117323	20.2274
Genus	1087	genus.Anaerofilum.id.2053	rs10794359	11	1051715	LINC02688	T	C	-0.0953524	0.02006	2.23496e-06	-0.0346501	0.0159108	0.0294225	-0.0430076	0.0308471	0.163252	-0.00359629	0.0491437	0.941664	22.5945
Genus	1088	genus.Anaerofilum.id.2053	rs1563175	2	3791350	DCDC2C	A	C	0.0923834	0.0202157	5.53848e-06	-0.0165394	0.0157185	0.292694	0.00391852	0.030493	0.897749	0.0293812	0.0485068	0.544706	20.8838
Genus	1089	genus.Anaerofilum.id.2053	rs17012738	2	76471016		T	G	0.0903417	0.0200239	7.24168e-06	-0.0320073	0.0156258	0.0405238	-0.0103022	0.0303424	0.73421	-0.0418032	0.0483534	0.387294	20.3553
Genus	1090	genus.Anaerofilum.id.2053	rs17096874	14	30522152	G2E3-AS1	C	T	-0.126337	0.0268919	2.8603e-06	0.0224484	0.0191991	0.242307	0.0646431	0.0372688	0.0828266	-0.062531	0.0591962	0.290815	22.0708
Genus	1091	genus.Anaerofilum.id.2053	rs356049	17	6547212	PITPNM3	G	A	0.132603	0.0289802	6.55844e-06	-0.00257637	0.0314672	0.934746	-0.0391887	0.0614034	0.523332	0.0594809	0.0972356	0.540723	20.9365
Genus	1092	genus.Anaerofilum.id.2053	rs4244069	12	66773681	GRIP1	G	A	-0.146775	0.0326594	9.81202e-06	-0.0236119	0.0235575	0.316196	-0.0179874	0.0456222	0.693383	-0.107721	0.0727694	0.138793	20.1969
Genus	1093	genus.Anaerofilum.id.2053	rs4506496	1	246982388	ZNF670-ZNF695,ZNF695	G	A	0.10309	0.0212861	1.4866e-06	-0.0374123	0.0172576	0.0301682	-0.05623	0.0334525	0.0927833	0.00657714	0.0532705	0.901737	23.4552
Genus	1094	genus.Anaerofilum.id.2053	rs712981	3	129967591	ENSG00000250643	A	C	0.10076	0.0202902	6.83115e-07	-0.00598292	0.0160817	0.709869	0.00285036	0.0312306	0.92728	-0.0261713	0.0497299	0.598701	24.6603
Genus	1095	genus.Anaerofilum.id.2053	rs79598899	2	190274425	HIBCH	C	T	0.182586	0.0357284	3.74728e-07	0.0670964	0.0374651	0.0733095	0.0718719	0.072664	0.322615	-0.058502	0.115741	0.613238	26.1159
Genus	1096	genus.Anaerofilum.id.2053	rs816292	12	117373604	NOS1	T	C	-0.113003	0.02204	2.64038e-07	-0.00576338	0.0171811	0.737288	0.0492649	0.0332956	0.138974	0.0730735	0.0530863	0.168666	26.2877
Genus	1097	genus.Anaerofilum.id.2053	rs9299345	9	101577530	GRIN3A	T	C	-0.1364	0.0302372	8.04309e-06	-0.019288	0.0266003	0.468388	-0.0161102	0.0516432	0.755077	0.0199219	0.0821665	0.808425	20.349
Genus	1098	genus.Anaerostipes.id.1991	rs10502061	11	105744527	GRIA4	A	G	0.0835752	0.0192017	7.93539e-06	-0.0178944	0.0246069	0.467098	-0.0593684	0.0476437	0.21273	0.104478	0.0758625	0.168452	18.9442
Genus	1099	genus.Anaerostipes.id.1991	rs2014785	3	171382313	TNIK	T	C	0.0515687	0.0112199	4.68061e-06	0.0044454	0.0159423	0.780365	-0.00462366	0.0309165	0.881117	0.0636272	0.0492337	0.196236	21.125
Genus	1100	genus.Anaerostipes.id.1991	rs2396460	2	227153955	COL4A4	T	C	-0.0512653	0.0109555	2.91088e-06	-0.00443968	0.0157872	0.778542	-0.00358865	0.0306076	0.906664	-0.0161131	0.0488078	0.741298	21.8967
Genus	1101	genus.Anaerostipes.id.1991	rs2804244	10	115623674	ATRNL1	A	G	-0.053089	0.0110983	2.04051e-06	0.0195805	0.0161426	0.225142	0.0805606	0.0309688	0.00928581	-0.0243185	0.0499371	0.626271	22.8822
Genus	1102	genus.Anaerostipes.id.1991	rs3900776	9	13525083	ENSG00000226197	G	A	-0.110013	0.0236302	2.74765e-06	-0.0108108	0.0475398	0.820108	-0.0824875	0.0925876	0.372976	0.0602279	0.147632	0.683304	21.6748
Genus	1103	genus.Anaerostipes.id.1991	rs60983350	17	2947443	RAP1GAP2	G	A	-0.0539901	0.0116575	4.42054e-06	0.024026	0.0169376	0.156044	0.0259582	0.0328006	0.428714	0.0378273	0.0522359	0.468966	21.4494
Genus	1104	genus.Anaerostipes.id.1991	rs62157625	2	142016764	LRP1B	T	C	0.088573	0.0185548	1.44909e-06	-0.00233938	0.0240506	0.922513	0.0773716	0.0466531	0.0972277	-0.0465328	0.0745759	0.53265	22.7872
Genus	1105	genus.Anaerostipes.id.1991	rs62215703	21	24501310	LINC01684	G	A	0.0644965	0.0136702	1.9777e-06	-0.0209173	0.0190187	0.271406	0.0415342	0.0368071	0.259138	-0.0420091	0.0586186	0.473589	22.2599
Genus	1106	genus.Anaerostipes.id.1991	rs6474958	9	1582701		A	G	-0.0500065	0.0112001	6.74483e-06	-0.0100936	0.0169589	0.551724	0.0296768	0.032903	0.367084	-0.0360377	0.0523244	0.490989	19.9347
Genus	1107	genus.Anaerostipes.id.1991	rs6726833	2	39124428		C	A	-0.0877497	0.0189408	3.32217e-06	0.00289047	0.0290529	0.920749	-0.0311051	0.0565099	0.58202	0.0523274	0.0904049	0.562717	21.4631
Genus	1108	genus.Anaerostipes.id.1991	rs6854026	4	168769663	PALLD	T	C	-0.0508482	0.0109075	3.19578e-06	-0.00883821	0.0158425	0.576927	-0.00653069	0.0307392	0.831752	-0.0134846	0.0490124	0.783219	21.732
Genus	1109	genus.Anaerostipes.id.1991	rs7193624	16	77540123		C	T	0.0750642	0.0150723	5.35482e-07	-0.0173222	0.0284334	0.542379	-0.025356	0.0551045	0.645413	0.0103995	0.0874187	0.905305	24.803
Genus	1110	genus.Anaerostipes.id.1991	rs78735375	19	1497548	REEP6	A	C	-0.137429	0.0305304	5.33384e-06	0.0282361	0.0399096	0.479255	-0.0371854	0.0774351	0.631075	-0.0682645	0.12257	0.577567	20.2623
Genus	1111	genus.Anaerotruncus.id.2054	rs10150232	14	29948802	PRKD1,ENSG00000257904	A	G	0.0567088	0.0124877	6.67667e-06	0.0074612	0.0196429	0.704062	0.00202497	0.0380944	0.957607	-0.0143252	0.0606066	0.81315	20.6222
Genus	1112	genus.Anaerotruncus.id.2054	rs11018566	11	89307058		A	G	-0.156465	0.0366032	6.13709e-06	-0.0242214	0.0349344	0.488096	0.0348348	0.0678066	0.607435	-0.0990227	0.107757	0.358126	18.2724
Genus	1113	genus.Anaerotruncus.id.2054	rs115414803	4	87242091		A	C	-0.144356	0.0317524	6.83473e-06	-0.048088	0.032612	0.140334	-0.00503474	0.0632108	0.936516	-0.0772099	0.100296	0.441407	20.6688
Genus	1114	genus.Anaerotruncus.id.2054	rs1272208	9	76015978	PCSK5	G	T	-0.0611743	0.0129831	4.27982e-06	-0.00491579	0.0184604	0.790018	-0.0478143	0.0358329	0.182083	-0.0478004	0.057239	0.40366	22.2015
Genus	1115	genus.Anaerotruncus.id.2054	rs1431492	3	151137584	MED12L	C	T	-0.0654996	0.0146188	7.35565e-06	-0.00377463	0.021534	0.860854	0.00972316	0.0418156	0.816131	-0.130723	0.0666421	0.0498138	20.0749
Genus	1116	genus.Anaerotruncus.id.2054	rs17734739	2	210798978		T	C	0.0660052	0.014908	7.42772e-06	0.0114038	0.0225233	0.612638	-0.00114451	0.0437362	0.979123	0.00780679	0.0695847	0.910672	19.6027
Genus	1117	genus.Anaerotruncus.id.2054	rs34449434	12	76129875		A	C	-0.0497004	0.0113402	9.85065e-06	-0.000466281	0.0165005	0.977456	-0.00510625	0.0320276	0.873328	0.0822078	0.051002	0.106994	19.2078
Genus	1118	genus.Anaerotruncus.id.2054	rs4669806	2	12060626	MIR3681HG	G	T	0.0576389	0.0122994	2.4206e-06	0.0459856	0.0190849	0.0159735	0.111383	0.0360967	0.00203077	0.00733202	0.0589421	0.901004	21.9616
Genus	1119	genus.Anaerotruncus.id.2054	rs6494922	15	33167666	FMN1	A	G	0.0903106	0.0202257	6.62362e-06	-0.0135484	0.0348924	0.6978	-0.0275374	0.0678449	0.684826	-0.00262661	0.10838	0.980665	19.9376
Genus	1120	genus.Anaerotruncus.id.2054	rs6563550	13	37484276	LINC01048	T	C	0.0877135	0.0176745	2.34517e-07	0.000600459	0.0291372	0.983558	-0.0119365	0.0566998	0.833261	-0.0779092	0.0899509	0.386419	24.6286
Genus	1121	genus.Anaerotruncus.id.2054	rs7155595	14	77036203	ENSG00000289347	C	A	0.0539336	0.0118903	7.54982e-06	0.0309652	0.0170963	0.0701052	0.0633928	0.0331632	0.0559358	0.0391204	0.0528323	0.459018	20.5747
Genus	1122	genus.Anaerotruncus.id.2054	rs8005030	14	30137993	PRKD1,ENSG00000248975	C	T	0.0554447	0.0117854	2.28298e-06	0.0188166	0.0166443	0.258258	0.0203633	0.0322748	0.528083	0.0150962	0.0515302	0.769554	22.1324
Genus	1123	genus.Anaerotruncus.id.2054	rs9347879	6	164594228		T	C	0.050618	0.011049	4.22333e-06	0.00399329	0.015655	0.798661	-0.028468	0.0304039	0.349105	0.0596709	0.0483785	0.21742	20.9877
Genus	1124	genus.Bacteroides.id.918	rs11585893	1	10584294	PEX14	A	G	-0.0740746	0.0147633	1.79511e-06	0.0273838	0.0183448	0.135509	0.0865451	0.0355264	0.0148477	-0.0311396	0.0567776	0.583383	25.175
Genus	1125	genus.Bacteroides.id.918	rs13207588	6	41551692	FOXP4	A	G	-0.059205	0.0131195	7.48504e-06	-0.00435919	0.0201068	0.828363	0.00273351	0.0389495	0.94405	-0.0419899	0.0621473	0.499263	20.365
Genus	1126	genus.Bacteroides.id.918	rs1340391	1	102495433		T	C	-0.0592004	0.0132244	6.7301e-06	-0.0354664	0.0230067	0.123179	-0.0522523	0.0446491	0.241884	-0.0293742	0.0712029	0.679942	20.0399
Genus	1127	genus.Bacteroides.id.918	rs17619981	19	24159448		T	G	0.0880978	0.0187002	2.68683e-06	0.0135202	0.0229333	0.555497	0.0199927	0.0443982	0.652492	-0.0402133	0.0707988	0.57004	22.1941
Genus	1128	genus.Bacteroides.id.918	rs2023437	14	21577814	OR10G3	T	C	-0.0782325	0.0167634	5.01824e-06	0.00213589	0.0238384	0.928606	0.0129523	0.0462605	0.779487	-0.00634552	0.0736344	0.931327	21.7796
Genus	1129	genus.Bacteroides.id.918	rs66710942	3	77166176	ROBO2	C	T	0.0488038	0.0107412	5.86259e-06	0.0121988	0.0157026	0.437239	0.0115323	0.0304355	0.704756	0.00798736	0.0484231	0.868984	20.6443
Genus	1130	genus.Bacteroides.id.918	rs6795673	3	10551540	ATP2B2	C	T	0.0538565	0.0105251	3.37909e-07	0.0137753	0.0156685	0.37931	0.0143537	0.0304004	0.636816	0.0241464	0.0484027	0.617874	26.1832
Genus	1131	genus.Barnesiella.id.944	rs11155559	6	148280769	SASH1,ENSG00000224658	T	C	0.0956023	0.0212961	8.91914e-06	0.00381374	0.0271405	0.888251	0.0149912	0.0526099	0.775683	0.034705	0.0841327	0.67997	20.1529
Genus	1132	genus.Barnesiella.id.944	rs12909713	15	86602682	AGBL1	C	T	-0.0550716	0.0120039	4.94527e-06	0.0111562	0.0156286	0.475329	0.00424012	0.0303214	0.888787	-0.00801942	0.0483715	0.868324	21.048
Genus	1133	genus.Barnesiella.id.944	rs13242616	7	122381464	CADPS2,ENSG00000240499	T	C	-0.0583747	0.0123176	2.29017e-06	-0.00645045	0.01693	0.703197	0.0130682	0.0329201	0.691391	-0.0749527	0.0525103	0.153467	22.4594
Genus	1134	genus.Barnesiella.id.944	rs199035	6	23435187	ENSG00000289368	G	A	0.0559495	0.0119716	3.00294e-06	-0.0213537	0.0158134	0.176903	0.0249522	0.0306884	0.416171	-0.0167265	0.0488163	0.731867	21.8419
Genus	1135	genus.Barnesiella.id.944	rs2276875	4	5729227	EVC	A	G	-0.0697176	0.0139537	4.65027e-07	-0.0171818	0.0180777	0.341889	0.0338991	0.0350648	0.333666	0.0783743	0.0558628	0.160624	24.9635
Genus	1136	genus.Barnesiella.id.944	rs2428166	6	110509945		G	A	-0.165859	0.0337309	8.50874e-07	-0.0592084	0.0676001	0.381105	-0.127567	0.131443	0.331791	-0.0817349	0.209024	0.695774	24.178
Genus	1137	genus.Barnesiella.id.944	rs35177866	3	181871367		A	G	0.0917125	0.0190133	2.94763e-06	-0.0234618	0.0303289	0.439178	0.0457521	0.0588377	0.436806	0.0264606	0.0938581	0.778004	23.267
Genus	1138	genus.Barnesiella.id.944	rs62251337	3	44285937	TOPAZ1	A	G	-0.0690763	0.0149374	4.24161e-06	-0.0208497	0.0224942	0.353983	-0.0477503	0.0436853	0.274371	-0.0483426	0.0696123	0.487397	21.3849
Genus	1139	genus.Barnesiella.id.944	rs72684847	4	101695712	BANK1	T	C	-0.114369	0.0253873	6.76169e-06	0.00649981	0.0296665	0.826575	0.00851282	0.0575095	0.882323	0.0232332	0.0918894	0.800393	20.2948
Genus	1140	genus.Barnesiella.id.944	rs76181748	8	104446188	DPYS	C	T	-0.0778559	0.017164	6.7766e-06	-0.0137476	0.018648	0.460989	-0.0463196	0.0361917	0.200601	0.0905607	0.0576084	0.115949	20.5753
Genus	1141	genus.Barnesiella.id.944	rs77455852	5	54811208	CSPG4BP	T	G	-0.0891491	0.0195601	3.16354e-06	-0.00506876	0.0225221	0.821935	-0.00222287	0.0437434	0.959472	0.000533158	0.0695981	0.993888	20.7727
Genus	1142	genus.Barnesiella.id.944	rs79795328	4	113625439	CAMK2D	A	G	-0.0818645	0.0176441	4.23302e-06	0.00554165	0.0226478	0.806698	-0.033027	0.0440096	0.452984	-0.043744	0.0699377	0.531661	21.5275
Genus	1143	genus.Bifidobacterium.id.436	rs12022129	1	206830029	IL19	G	A	0.0619356	0.0138937	7.99643e-06	-0.012202	0.0175419	0.486684	-0.0260114	0.0340271	0.44461	-0.00722338	0.0542231	0.894023	19.872
Genus	1144	genus.Bifidobacterium.id.436	rs182549	2	135859184	MCM6	C	T	0.119703	0.0127294	1.27822e-20	0.0196044	0.0161196	0.223915	0.0327952	0.0312934	0.294642	0.0213359	0.0497951	0.668305	88.43
Genus	1145	genus.Bifidobacterium.id.436	rs2491158	10	124401134	OAT	G	A	0.0712624	0.015983	8.04716e-06	-0.0201916	0.0231126	0.382326	0.0195089	0.0448747	0.663751	0.0587361	0.0713923	0.410665	19.8794
Genus	1146	genus.Bifidobacterium.id.436	rs2686790	7	48051149	C7orf57	T	C	0.070741	0.0157926	7.49893e-06	0.00236215	0.0220562	0.914712	0.00749821	0.0427602	0.860801	0.0192568	0.0683051	0.778003	20.0648
Genus	1147	genus.Bifidobacterium.id.436	rs540489	17	74901626		T	G	-0.0637641	0.0138746	5.19458e-06	-0.0529448	0.0206644	0.0104033	-0.0551848	0.0400064	0.167771	-0.0306807	0.0638961	0.63111	21.1209
Genus	1148	genus.Bifidobacterium.id.436	rs55888705	4	1516099		A	G	0.0546319	0.0121139	6.67019e-06	0.00318564	0.017409	0.854807	0.0495405	0.0338062	0.142805	0.0308366	0.0538633	0.566984	20.3389
Genus	1149	genus.Bifidobacterium.id.436	rs56108664	5	537775		T	C	0.0729971	0.0157926	2.4402e-06	-0.0237912	0.0233999	0.309285	0.0309477	0.0453896	0.49535	-0.0322171	0.0722113	0.655488	21.3651
Genus	1150	genus.Bifidobacterium.id.436	rs5746486	22	17871506	MICAL3	T	C	-0.0536216	0.0120801	8.99955e-06	0.000386891	0.0160672	0.980789	0.00688345	0.0311809	0.82528	-0.00243924	0.0496783	0.960839	19.7034
Genus	1151	genus.Bifidobacterium.id.436	rs62181700	2	188941058		G	A	-0.0624643	0.0131205	2.17246e-06	0.0132916	0.0183014	0.467677	0.0351846	0.0354627	0.321121	0.0433844	0.0564675	0.442304	22.6653
Genus	1152	genus.Bifidobacterium.id.436	rs7322849	13	112205515		T	C	0.112428	0.0201813	1.08368e-08	0.0915454	0.0267116	0.000609902	0.0850928	0.0529955	0.108349	0.200233	0.0793804	0.0116541	31.0353
Genus	1153	genus.Bifidobacterium.id.436	rs75344046	21	30489472		C	T	0.232354	0.0505979	4.86354e-06	0.0948107	0.0358993	0.00826571	0.171953	0.0716413	0.0163866	-0.0544242	0.115123	0.636394	21.088
Genus	1154	genus.Bifidobacterium.id.436	rs857444	6	14617360	ENSG00000289958	C	T	0.0558234	0.0121219	3.57097e-06	-0.00057515	0.0162434	0.971754	-0.0178065	0.0315134	0.572042	0.0120967	0.0501915	0.809546	21.2075
Genus	1155	genus.Bilophila.id.3170	rs11069458	13	101750335	FGF14	T	C	-0.0680947	0.015503	7.71547e-06	0.00770484	0.0202207	0.703176	-0.0439455	0.039302	0.263503	0.0111976	0.0625613	0.857949	19.2928
Genus	1156	genus.Bilophila.id.3170	rs1241171	1	102834365	ENSG00000230864	G	A	-0.0692654	0.0150148	4.24037e-06	-0.00593447	0.0222095	0.789313	-0.0197258	0.0431618	0.647657	0.0140735	0.0688072	0.837935	21.281
Genus	1157	genus.Bilophila.id.3170	rs1571225	9	4940871		C	T	0.0826826	0.0170621	1.12289e-06	-0.0131855	0.0210781	0.531606	-0.0523704	0.0409122	0.200522	-0.0554911	0.0654207	0.396316	23.4834
Genus	1158	genus.Bilophila.id.3170	rs1969927	12	100393069	SLC17A8	G	A	0.0564589	0.0126935	9.0722e-06	-0.0102601	0.0166494	0.537733	0.00067481	0.0323084	0.983336	-0.00753228	0.0514683	0.883647	19.7835
Genus	1159	genus.Bilophila.id.3170	rs2728491	7	47172134		G	T	-0.0627416	0.0139456	6.33255e-06	0.0115364	0.018384	0.530314	-0.00685448	0.0356521	0.847538	0.0528418	0.0567736	0.351985	20.2411
Genus	1160	genus.Bilophila.id.3170	rs3827020	20	63349639	CHRNA4	C	T	0.0766479	0.0160642	1.78875e-06	0.0365442	0.0198099	0.0650744	0.0966917	0.0375102	0.00994466	0.0252737	0.0611873	0.679567	22.7657
Genus	1161	genus.Bilophila.id.3170	rs4798126	18	3765773	DLGAP1	G	A	0.073288	0.016799	7.14662e-06	0.0319214	0.0197186	0.10548	-0.025246	0.0382031	0.508717	0.0286627	0.0608561	0.637647	19.0327
Genus	1162	genus.Bilophila.id.3170	rs542415	15	49719357		T	C	-0.0613623	0.0133436	4.70948e-06	0.00959414	0.0160503	0.550003	-0.0213123	0.0311724	0.494171	-0.000870965	0.0497662	0.986037	21.1474
Genus	1163	genus.Bilophila.id.3170	rs60178956	8	89866110		G	A	-0.0624818	0.0141485	8.05619e-06	0.0140977	0.0187922	0.453141	-0.033436	0.0364186	0.358565	-0.0119751	0.0580472	0.836557	19.5023
Genus	1164	genus.Bilophila.id.3170	rs6793291	3	194698802		C	A	0.112729	0.0241633	3.1132e-06	0.0159571	0.0355562	0.653585	-0.0278957	0.0686534	0.684502	0.137027	0.110142	0.213463	21.765
Genus	1165	genus.Bilophila.id.3170	rs72676854	8	108978710	ENSG00000253796	T	C	0.123209	0.026882	5.62268e-06	-0.0474564	0.0355143	0.181464	0.000631951	0.0688859	0.99268	-0.0259455	0.10992	0.813401	21.0067
Genus	1166	genus.Bilophila.id.3170	rs7802841	7	138899094	KIAA1549	C	A	0.0670097	0.0137701	1.76952e-06	0.0370969	0.0170609	0.0296763	0.0194732	0.03313	0.556678	0.00563697	0.0527559	0.914908	23.6812
Genus	1167	genus.Bilophila.id.3170	rs9899990	17	9218262	NTN1	A	G	-0.102702	0.0233878	9.06691e-06	-0.04503	0.0284319	0.113242	-0.0323611	0.0551476	0.557332	-0.0846726	0.0878138	0.334931	19.2833
Genus	1168	genus.Blautia.id.1992	rs11149971	16	77204913	SYCE1L,ENSG00000261063	C	T	0.117605	0.02339	1.03934e-06	-0.00576765	0.0342217	0.86616	-0.0064087	0.0664654	0.923186	0.0983056	0.105583	0.351816	25.2808
Genus	1169	genus.Blautia.id.1992	rs115043014	1	175788175		G	A	-0.206605	0.043992	5.186e-06	0.0105278	0.0618243	0.864785	-0.030125	0.120045	0.801854	-0.265564	0.189323	0.160705	22.0565
Genus	1170	genus.Blautia.id.1992	rs117001700	7	68931275		T	C	0.196414	0.0441122	8.83912e-06	0.00389308	0.0655988	0.952676	0.0423799	0.126623	0.737855	-0.0045331	0.200545	0.981966	19.8257
Genus	1171	genus.Blautia.id.1992	rs12453000	17	16992559		C	T	0.0625335	0.0129987	1.26117e-06	-0.0335078	0.0229988	0.145134	-0.0422306	0.0445953	0.343651	-0.0116756	0.0712245	0.869788	23.1432
Genus	1172	genus.Blautia.id.1992	rs16892041	6	9298407		T	C	-0.0622605	0.0141804	8.82028e-06	-0.00755454	0.0192247	0.694349	-0.0379803	0.0372946	0.308494	0.123129	0.0594237	0.0382604	19.2774
Genus	1173	genus.Blautia.id.1992	rs2788271	1	218944401		T	G	-0.0575596	0.0133492	7.16388e-06	0.0255537	0.0207223	0.217519	0.0061614	0.0401959	0.878174	-0.0694978	0.0640546	0.277932	18.5921
Genus	1174	genus.Blautia.id.1992	rs3005511	6	73896090		A	G	0.0501085	0.0110768	6.18905e-06	-0.00207828	0.0170717	0.903106	0.0148187	0.0331431	0.654793	-0.0816371	0.0528093	0.122132	20.4643
Genus	1175	genus.Blautia.id.1992	rs4926264	19	13310103	CACNA1A	T	C	0.0826207	0.0178239	5.10293e-06	0.00990218	0.0254061	0.696716	0.0345736	0.0493672	0.483718	0.0441152	0.0788623	0.575892	21.4868
Genus	1176	genus.Blautia.id.1992	rs67794373	7	124569985		C	T	0.0601709	0.0123443	1.00003e-06	0.018406	0.0188091	0.327793	0.00731572	0.0363993	0.84071	0.066692	0.0581828	0.251692	23.7597
Genus	1177	genus.Blautia.id.1992	rs682885	11	88072743	ENSG00000255102	A	G	-0.0493376	0.0107359	4.4908e-06	0.00298477	0.016849	0.859392	-0.0139728	0.0326301	0.668492	-0.0384282	0.0519598	0.459558	21.1194
Genus	1178	genus.Blautia.id.1992	rs72973581	19	1043104	ABCA7	A	G	0.125169	0.0265408	1.73934e-06	-0.0664627	0.0337222	0.048736	-0.0122611	0.0652453	0.850937	-0.0463238	0.103933	0.65581	22.2416
Genus	1179	genus.Blautia.id.1992	rs7860714	9	1866537		A	G	-0.0502178	0.0109853	4.09147e-06	-0.0187012	0.0164518	0.255652	0.00645796	0.0318728	0.839435	0.0103895	0.0508255	0.838029	20.8975
Genus	1180	genus.Butyricicoccus.id.2055	rs10084203	2	190439423	MFSD6	A	G	0.0549699	0.0123563	8.58646e-06	0.0383563	0.0233298	0.100157	0.0930185	0.0453221	0.0401319	-0.0177982	0.0721767	0.805224	19.7913
Genus	1181	genus.Butyricicoccus.id.2055	rs12034718	1	66913912	DNAI4	A	G	0.0701199	0.0158213	9.57686e-06	0.0119961	0.0187772	0.522911	0.0245741	0.0364009	0.499616	0.0418546	0.0581057	0.47133	19.6424
Genus	1182	genus.Butyricicoccus.id.2055	rs12585793	13	26444103		T	C	-0.262206	0.0564729	5.79191e-06	0.00190835	0.0470986	0.96768	0.0273484	0.0912473	0.764392	-0.0211262	0.144443	0.883716	21.5579
Genus	1183	genus.Butyricicoccus.id.2055	rs2017189	4	7458426	SORCS2	G	T	-0.0506956	0.011024	3.87256e-06	-0.00786408	0.0157008	0.616463	0.0472679	0.0304446	0.120522	0.0207415	0.048526	0.669066	21.1476
Genus	1184	genus.Butyricicoccus.id.2055	rs4962426	10	125219639		G	T	0.0614216	0.0135979	7.3849e-06	0.0110381	0.0198192	0.577569	-0.0415889	0.0384392	0.279279	0.0692048	0.0612764	0.258734	20.4032
Genus	1185	genus.Butyricicoccus.id.2055	rs56221232	2	152596896	FMNL2	T	C	0.0828027	0.0167401	7.6194e-07	-0.0628253	0.0260026	0.015687	-0.0684813	0.0504425	0.174587	-0.137103	0.0804652	0.0884036	24.4667
Genus	1186	genus.Butyricicoccus.id.2055	rs62478070	7	157895458	PTPRN2	T	G	0.224039	0.0494959	5.9377e-06	-0.0911494	0.0497636	0.0670039	0.00654406	0.0964808	0.945923	-0.25668	0.153799	0.0951305	20.4885
Genus	1187	genus.Butyricicoccus.id.2055	rs7322368	13	99561736	TM9SF2	T	C	0.0815733	0.0183167	5.5178e-06	-0.0454238	0.0273265	0.0964606	-0.0614942	0.0531453	0.247233	0.0640474	0.0843492	0.447666	19.8337
Genus	1188	genus.Butyricimonas.id.945	rs11228830	11	56897486	FADS2B	A	G	0.135265	0.0298411	6.55162e-06	0.0387464	0.0280442	0.167088	0.00204374	0.0543469	0.970002	-0.00898489	0.0862367	0.91702	20.5466
Genus	1189	genus.Butyricimonas.id.945	rs113054641	21	15178069		G	A	-0.144881	0.0274574	1.73694e-07	-0.0665582	0.0381311	0.0808965	-0.13819	0.0738929	0.0614639	0.0803692	0.117769	0.494967	27.8423
Genus	1190	genus.Butyricimonas.id.945	rs12304031	12	128954226	GLT1D1	G	A	-0.086278	0.0196846	6.70067e-06	0.0140322	0.0240896	0.56023	0.0262264	0.0466854	0.574275	-0.0349357	0.0746161	0.639638	19.2108
Genus	1191	genus.Butyricimonas.id.945	rs12458763	18	36511655	FHOD3	A	C	0.122037	0.0269587	6.36646e-06	0.035264	0.0379709	0.353038	0.093984	0.0732738	0.199618	0.124513	0.117124	0.287742	20.492
Genus	1192	genus.Butyricimonas.id.945	rs1862649	16	22161545		G	A	0.113124	0.0248176	4.76256e-06	-0.0165021	0.0308563	0.592783	-0.00746613	0.0598786	0.900771	-0.131031	0.0952109	0.168755	20.7773
Genus	1193	genus.Butyricimonas.id.945	rs2114713	15	80236031	CTXND1	G	T	0.062721	0.0138998	6.87713e-06	0.00729853	0.015762	0.64333	-0.0358391	0.0305996	0.241507	0.00283967	0.04871	0.953512	20.3615
Genus	1194	genus.Butyricimonas.id.945	rs62130338	19	48659244	SEC1P	G	A	-0.0732608	0.0158324	3.8981e-06	-0.00309942	0.0165414	0.851368	0.0502346	0.0321035	0.117637	-0.0633586	0.0511709	0.215651	21.4117
Genus	1195	genus.Butyricimonas.id.945	rs62390301	5	160440640	MIR3142HG	T	C	-0.0872983	0.0174893	7.41905e-07	-0.00924679	0.0196481	0.637912	0.0230539	0.0380993	0.545112	-0.0482921	0.0605953	0.425474	24.9154
Genus	1196	genus.Butyricimonas.id.945	rs7083431	10	70951399	LINC02622,ENSG00000285300,ENSG00000289738	A	C	0.0703539	0.0144439	8.8546e-07	0.0041767	0.0176182	0.812605	0.00288746	0.0341651	0.932647	0.00688177	0.054627	0.89975	23.7252
Genus	1197	genus.Butyricimonas.id.945	rs71428626	2	82866140	ENSG00000286211	G	T	-0.133188	0.0289905	4.80413e-06	-0.0327347	0.0445189	0.462159	-0.0610217	0.0868998	0.48255	-0.132168	0.137925	0.337933	21.1067
Genus	1198	genus.Butyricimonas.id.945	rs72814525	10	70683314	ADAMTS14	A	G	0.0664154	0.0149766	8.24599e-06	-0.028236	0.0183083	0.123012	0.00836227	0.0355251	0.813905	0.0643526	0.0566489	0.255961	19.6657
Genus	1199	genus.Butyricimonas.id.945	rs78453362	3	78690859	ROBO1	A	G	-0.14948	0.0327073	4.0581e-06	0.0218678	0.0501057	0.662522	-0.0871759	0.0975753	0.371631	0.324633	0.154824	0.0360131	20.8871
Genus	1200	genus.Butyricimonas.id.945	rs9657374	8	4976884	CSMD1	C	T	0.0680719	0.0148172	4.50359e-06	0.0318483	0.0171259	0.0629332	-0.0117727	0.0332779	0.723512	-0.0157338	0.0529409	0.766318	21.1058
Genus	1201	genus.Butyrivibrio.id.1993	rs1007475	6	148082269		G	T	0.118065	0.0261271	7.92312e-06	-0.018389	0.0175885	0.295784	0.011705	0.0341056	0.731447	-0.0133013	0.0544183	0.806901	20.4204
Genus	1202	genus.Butyrivibrio.id.1993	rs11761679	7	150899841		T	C	0.154775	0.0321539	2.20231e-06	-0.0190005	0.0226775	0.402113	0.0143969	0.0439099	0.743007	0.0717864	0.0702585	0.306901	23.1705
Genus	1203	genus.Butyrivibrio.id.1993	rs142855850	10	22298971		A	G	0.205013	0.0457138	6.85543e-06	-0.0232676	0.0265067	0.380051	-0.0713126	0.0514578	0.165794	0.0771614	0.0816759	0.344798	20.1127
Genus	1204	genus.Butyrivibrio.id.1993	rs16934069	9	116930885	ASTN2	T	C	-0.133784	0.0299444	8.8591e-06	0.0107442	0.0206984	0.6037	0.0193447	0.0401583	0.630012	-0.0753072	0.0641763	0.240618	19.9609
Genus	1205	genus.Butyrivibrio.id.1993	rs16941336	17	20672384	ENSG00000236504	C	T	0.127488	0.0267936	1.53182e-06	-0.0365377	0.0186325	0.0498839	0.0134332	0.0361399	0.710116	-0.0647991	0.0574993	0.259762	22.6398
Genus	1206	genus.Butyrivibrio.id.1993	rs17163238	5	129640328	ADAMTS19,ENSG00000251680	G	A	0.140987	0.0309117	5.51196e-06	-0.00594021	0.019879	0.765079	-0.0222138	0.0385443	0.5644	-0.0391018	0.0614812	0.52478	20.8023
Genus	1207	genus.Butyrivibrio.id.1993	rs4537857	13	26718529		T	C	-0.12459	0.0260992	1.80192e-06	0.0053149	0.0166159	0.749068	-0.0110655	0.032258	0.731575	0.0304398	0.0513507	0.553327	22.7882
Genus	1208	genus.Butyrivibrio.id.1993	rs486484	20	830864		A	G	-0.108349	0.0240008	6.61084e-06	0.00423683	0.0158854	0.789691	-0.0209119	0.0308148	0.497372	0.0121412	0.0491155	0.804755	20.3796
Genus	1209	genus.Butyrivibrio.id.1993	rs4928024	3	54254476	CACNA2D3	A	G	-0.17471	0.0389333	8.18641e-06	-0.0532949	0.0203751	0.00890471	-0.030403	0.0390823	0.436615	-0.0354416	0.0623538	0.569767	20.137
Genus	1210	genus.Butyrivibrio.id.1993	rs72723662	14	75599220	FLVCR2	C	T	0.224078	0.0449336	7.86241e-07	-0.0114032	0.0230217	0.620372	-0.034574	0.0447411	0.439667	0.106981	0.0709255	0.131463	24.8689
Genus	1211	genus.Butyrivibrio.id.1993	rs74622183	14	33681771	NPAS3,ENSG00000287777	A	G	-0.201027	0.0428204	2.45748e-06	0.0141736	0.027594	0.607498	-0.054809	0.0534118	0.304816	0.0800962	0.0850306	0.346209	22.0398
Genus	1212	genus.Butyrivibrio.id.1993	rs77356209	18	10267736		T	C	0.216874	0.0483299	6.6643e-06	-0.0606651	0.0377129	0.107704	-0.0852326	0.0731739	0.244102	-0.146391	0.116025	0.207048	20.1365
Genus	1213	genus.Butyrivibrio.id.1993	rs7752361	6	111459502	REV3L	A	G	-0.11923	0.0239975	7.69113e-07	0.0153791	0.0156901	0.327	-0.0173899	0.0304075	0.567393	0.0468053	0.0485211	0.334726	24.6855
Genus	1214	genus.Butyrivibrio.id.1993	rs7763512	6	21959860	CASC15	G	A	0.119846	0.0253367	3.10655e-06	-0.0120311	0.015857	0.448018	-0.00322561	0.0307727	0.916518	-0.0520178	0.0489743	0.28817	22.374
Genus	1215	genus.Butyrivibrio.id.1993	rs9349693	6	54074926	MLIP,MLIP-AS1	A	G	0.117973	0.0259861	5.54958e-06	-0.0218559	0.0172234	0.204455	-0.0660277	0.0333842	0.0479502	-0.0147566	0.0532107	0.781531	20.6102
Genus	1216	genus.CandidatusSoleaferrea.id.11350	rs10090365	8	137625956	ENSG00000285817	A	G	-0.0834413	0.0180989	4.17309e-06	0.0249855	0.0156389	0.110122	0.0211141	0.0303464	0.486575	-0.00181311	0.0483815	0.970106	21.2549
Genus	1217	genus.CandidatusSoleaferrea.id.11350	rs10809135	9	10611282	PTPRD	T	C	0.0834858	0.0182426	5.47174e-06	0.00631611	0.0159501	0.69211	-0.0383077	0.0309206	0.215381	0.00169543	0.0492701	0.972549	20.9435
Genus	1218	genus.CandidatusSoleaferrea.id.11350	rs36155147	7	312402		C	T	0.104966	0.0240995	5.41138e-06	-0.023412	0.0169741	0.16781	-0.0350006	0.0328422	0.28655	0.062698	0.0523304	0.230871	18.9706
Genus	1219	genus.CandidatusSoleaferrea.id.11350	rs4294381	1	224500405	CNIH3	T	C	0.112197	0.023186	1.3685e-06	0.0132532	0.0215282	0.538143	-0.00418784	0.0417585	0.920116	0.0498403	0.066794	0.455559	23.4157
Genus	1220	genus.CandidatusSoleaferrea.id.11350	rs4678258	3	138226350	ARMC8	T	C	0.0986136	0.0215646	5.53183e-06	-0.00808457	0.0183956	0.66031	-0.00211088	0.0356654	0.952804	0.0596369	0.0569325	0.294868	20.9117
Genus	1221	genus.CandidatusSoleaferrea.id.11350	rs6489992	12	114914964		A	G	-0.0840437	0.0187031	7.88786e-06	0.0116347	0.0162266	0.473368	0.026665	0.031482	0.396999	0.0393705	0.0501639	0.432549	20.1923
Genus	1222	genus.CandidatusSoleaferrea.id.11350	rs6494306	15	62102341		A	G	-0.0969304	0.0214221	5.80051e-06	-0.0325987	0.0167466	0.0515834	-0.0226288	0.0324611	0.485737	-0.101137	0.0517005	0.0504417	20.4737
Genus	1223	genus.CandidatusSoleaferrea.id.11350	rs7400877	14	75937199	IFT43,TTLL5	T	C	-0.0951085	0.0212799	9.29448e-06	0.0213674	0.019131	0.264038	-0.00944312	0.0370883	0.799023	0.10978	0.0591456	0.0634395	19.9756
Genus	1224	genus.CandidatusSoleaferrea.id.11350	rs9973954	2	19686146		A	G	0.0892075	0.0195401	5.94796e-06	0.0168848	0.0164157	0.303681	0.0216639	0.0318731	0.4967	0.0654836	0.0508506	0.197828	20.8424
Genus	1225	genus.Catenibacterium.id.2153	rs12404911	1	239955143		C	T	0.140717	0.0304142	2.79891e-06	0.0102441	0.0202142	0.612312	0.0262323	0.039169	0.503035	0.0168241	0.0624934	0.787766	21.4063
Genus	1226	genus.Catenibacterium.id.2153	rs212393	6	159064710	ENSG00000226032,TAGAP-AS1,ENSG00000285492	G	A	-0.135254	0.0286209	3.62489e-06	0.00706705	0.0193557	0.715026	0.0503044	0.037482	0.179565	0.0556105	0.0598148	0.352521	22.3323
Genus	1227	genus.Catenibacterium.id.2153	rs73128290	7	57296613		A	G	0.129726	0.0284563	4.29372e-06	0.00693141	0.0170854	0.684969	0.0226195	0.0331621	0.495183	-0.0630098	0.0528771	0.233407	20.7826
Genus	1228	genus.Catenibacterium.id.2153	rs7742829	6	104641790		C	T	0.11411	0.0251099	5.60729e-06	-0.00444436	0.0157791	0.778203	-0.010395	0.0306059	0.734127	-0.0130944	0.0487327	0.788161	20.6518
Genus	1229	genus.ChristensenellaceaeR.7group.id.11283	rs10461257	4	155209852	NPY2R,MAP9-AS1	A	G	-0.0551969	0.0122069	6.50746e-06	-0.0138397	0.0166963	0.407157	-0.0176323	0.0323641	0.585884	-0.0143264	0.0515856	0.781227	20.4464
Genus	1230	genus.ChristensenellaceaeR.7group.id.11283	rs17081797	18	69888324	CD226	A	G	-0.0904325	0.0204253	3.34031e-06	-0.00813174	0.0318419	0.79843	-0.00531504	0.0617056	0.931359	0.0190079	0.0980593	0.846301	19.6025
Genus	1231	genus.ChristensenellaceaeR.7group.id.11283	rs62132810	19	48775970		A	G	-0.0828853	0.0179623	5.66711e-06	0.0186406	0.0226693	0.410915	0.0578227	0.0440462	0.189259	0.0438794	0.070042	0.531005	21.2928
Genus	1232	genus.ChristensenellaceaeR.7group.id.11283	rs62190261	2	230078383		A	C	0.0958394	0.0214723	8.74023e-06	-0.00585626	0.0279095	0.8338	-0.0255369	0.05397	0.636092	0.0997743	0.08642	0.248284	19.922
Genus	1233	genus.ChristensenellaceaeR.7group.id.11283	rs62467127	7	118456871	ANKRD7	C	T	0.114108	0.0251983	3.25362e-06	0.047835	0.0499503	0.338238	0.00901225	0.097305	0.926207	-0.0889308	0.154979	0.566087	20.5066
Genus	1234	genus.ChristensenellaceaeR.7group.id.11283	rs73952017	18	1779608	ENSG00000266450,ENSG00000266602	C	T	-0.0862164	0.0194354	8.45769e-06	-0.0324503	0.0258542	0.209433	0.00870831	0.0502105	0.862309	0.0413389	0.080167	0.606091	19.6786
Genus	1235	genus.ChristensenellaceaeR.7group.id.11283	rs78521377	10	124759805	EEF1AKMT2,ENSG00000258539	C	T	0.124992	0.0274797	5.60674e-06	0.0370265	0.0458727	0.419576	0.0860771	0.0893111	0.335151	0.0538981	0.141424	0.703121	20.689
Genus	1236	genus.ChristensenellaceaeR.7group.id.11283	rs892686	9	80428461		A	G	0.0514099	0.011136	3.96861e-06	0.0112584	0.0157336	0.474259	0.0279494	0.0304985	0.359447	0.0234098	0.0485959	0.630002	21.3126
Genus	1237	genus.Clostridiumsensustricto1.id.1873	rs11264403	1	155706701	DAP3	G	A	-0.139062	0.0334454	7.75544e-06	0.0172749	0.0295975	0.55945	0.0359859	0.057415	0.530811	0.0202042	0.0916055	0.825438	17.2878
Genus	1238	genus.Clostridiumsensustricto1.id.1873	rs115807074	5	85701313		A	G	-0.22736	0.0492575	4.31688e-06	-0.0432593	0.0767601	0.573049	0.0201908	0.148574	0.891903	0.332357	0.238383	0.163253	21.305
Genus	1239	genus.Clostridiumsensustricto1.id.1873	rs116847295	12	43091212		C	T	0.110021	0.0246032	4.58118e-06	-0.0225646	0.0235309	0.337592	-0.0379238	0.0455658	0.405247	-0.0783763	0.0725363	0.279914	19.9974
Genus	1240	genus.Clostridiumsensustricto1.id.1873	rs12341505	9	133845759	VAV2	G	A	0.0810718	0.0180121	4.82174e-06	-0.00663878	0.027017	0.805894	0.0164902	0.0525379	0.753618	0.0619155	0.0833233	0.457436	20.2586
Genus	1241	genus.Clostridiumsensustricto1.id.1873	rs2795528	10	42774816		G	A	-0.184315	0.0392204	2.7204e-06	0.0486516	0.0339235	0.151528	0.0652974	0.0659873	0.322397	0.251737	0.105349	0.0168682	22.0849
Genus	1242	genus.Clostridiumsensustricto1.id.1873	rs2817172	1	3124955	PRDM16	C	T	0.058139	0.0124492	2.76655e-06	0.0154289	0.0160441	0.336223	-0.00952068	0.0311143	0.759612	0.0613487	0.0496231	0.21635	21.8097
Genus	1243	genus.Clostridiumsensustricto1.id.1873	rs550843	6	165309343	C6orf118	T	C	-0.0783246	0.0169209	2.05071e-06	-0.00730698	0.0175212	0.676653	-0.0579398	0.0339735	0.088111	0.10621	0.0540629	0.0494652	21.4263
Genus	1244	genus.Collinsella.id.815	rs10890671	11	107252473		T	C	-0.0537401	0.0118848	6.52136e-06	-0.00626358	0.0157803	0.691425	-0.0155676	0.0306287	0.611264	-0.012865	0.0487153	0.791715	20.4461
Genus	1245	genus.Collinsella.id.815	rs11597285	10	8547850		G	T	-0.0537947	0.0120548	9.37615e-06	0.00340167	0.016008	0.831719	-0.012962	0.0310512	0.676357	-0.0119686	0.0495182	0.809013	19.9138
Genus	1246	genus.Collinsella.id.815	rs1496626	19	31269935	TSHZ3	T	C	-0.0722307	0.01616	6.78175e-06	0.0109448	0.0230303	0.634619	0.00283343	0.0447102	0.949469	-0.0814865	0.0713128	0.253179	19.9783
Genus	1247	genus.Collinsella.id.815	rs149807560	19	56015274	NLRP5	C	A	-0.104264	0.0235841	7.0987e-06	0.0250997	0.0308901	0.416478	0.0160447	0.0600507	0.789325	0.25233	0.0882382	0.00424111	19.5448
Genus	1248	genus.Collinsella.id.815	rs2103510	21	27983148	ENSG00000234083	G	A	0.0786551	0.0168217	2.42474e-06	-0.00792741	0.0243619	0.744878	-0.0684374	0.0472611	0.147597	-0.0887686	0.0750912	0.237149	21.8633
Genus	1249	genus.Collinsella.id.815	rs62448871	7	24425405	ENSG00000287523	C	A	-0.0540309	0.0120324	6.78253e-06	-0.0223113	0.0158546	0.159354	-0.0402607	0.0307548	0.190504	-0.0477262	0.0490418	0.330467	20.1641
Genus	1250	genus.Collinsella.id.815	rs73052258	2	194874587		G	A	0.0930178	0.0202658	1.7158e-06	-0.052433	0.0293566	0.0740867	0.101929	0.0569758	0.0736156	-0.0252942	0.0899615	0.778583	21.067
Genus	1251	genus.Collinsella.id.815	rs75672793	4	148897142	ENSG00000287292	A	G	-0.108908	0.0240522	6.13549e-06	0.0160136	0.0375242	0.669558	0.0822257	0.0730116	0.260081	-0.261031	0.117474	0.0262815	20.5027
Genus	1252	genus.Collinsella.id.815	rs9541268	13	68035929	ENSG00000286820	C	A	0.09597	0.0197312	8.79419e-07	-0.0211973	0.0273023	0.437516	0.0212455	0.0531507	0.689361	-0.00458384	0.0843515	0.956663	23.6572
Genus	1253	genus.Coprobacter.id.949	rs11532348	12	97896018		C	T	-0.103931	0.0226826	5.71184e-06	-0.0308433	0.0220773	0.162394	-0.0698283	0.0428309	0.103033	-0.0514377	0.0681282	0.450241	20.9942
Genus	1254	genus.Coprobacter.id.949	rs12684609	9	134893022		T	C	0.100827	0.0220366	6.10177e-06	-0.0233488	0.0197517	0.23716	-0.000577432	0.0383824	0.987997	-0.0201213	0.0611798	0.742241	20.9345
Genus	1255	genus.Coprobacter.id.949	rs12996055	2	136465888		A	C	0.0921817	0.0209405	8.07639e-06	-0.00636036	0.0178356	0.721385	-0.0193904	0.0346395	0.575632	-0.0142102	0.0550614	0.796346	19.3783
Genus	1256	genus.Coprobacter.id.949	rs143662916	11	103679246	ENSG00000254987	C	T	0.253264	0.0540141	3.07252e-06	0.0214262	0.0462334	0.643052	-0.0742651	0.0896478	0.407438	-0.0226134	0.143519	0.8748	21.9853
Genus	1257	genus.Coprobacter.id.949	rs189356	20	58999796	CTSZ	G	A	0.0781125	0.0171916	6.26291e-06	-0.0159884	0.0158962	0.314513	-0.0404623	0.030795	0.188871	-0.0175058	0.0490809	0.721337	20.6446
Genus	1258	genus.Coprobacter.id.949	rs213863	6	96787063	ENSG00000224384	C	T	-0.0887412	0.0188377	2.34883e-06	-0.00877777	0.0162972	0.590158	0.0114157	0.0316489	0.718325	-0.0141164	0.0504404	0.779582	22.1918
Genus	1259	genus.Coprobacter.id.949	rs305411	1	87767445	PKN2-AS1	A	G	0.129218	0.0264518	1.00906e-06	-0.0289075	0.0261101	0.268235	-0.0968907	0.0507844	0.0564066	0.0178673	0.0807945	0.82498	23.8638
Genus	1260	genus.Coprobacter.id.949	rs3828477	3	46442226	LTF	G	T	-0.091218	0.019569	2.88974e-06	-0.00889993	0.0165111	0.589868	0.0694975	0.0320198	0.0299723	-0.15536	0.0511147	0.00237017	21.7281
Genus	1261	genus.Coprobacter.id.949	rs72821405	6	4714563	CDYL,ENSG00000284823	T	C	-0.147365	0.0319978	4.7576e-06	-0.0271572	0.027741	0.327603	0.00350774	0.053846	0.948059	0.0782483	0.0859829	0.362799	21.2105
Genus	1262	genus.Coprobacter.id.949	rs74919520	2	32017383	DPY30	G	A	0.125703	0.0276296	5.76326e-06	-0.0187588	0.0252697	0.45788	-0.0283092	0.0489131	0.562747	-0.00145903	0.0780321	0.985082	20.6987
Genus	1263	genus.Coprococcus1.id.11301	rs1010560	1	29927454		C	A	0.0580232	0.0122722	1.95915e-06	0.0187038	0.0177379	0.291674	-0.0334354	0.0344296	0.331487	0.111666	0.0548254	0.0416745	22.3544
Genus	1264	genus.Coprococcus1.id.11301	rs12794898	11	124684165	SPA17,SIAE	G	T	0.0903299	0.0197212	4.91531e-06	0.0123129	0.0234762	0.599942	0.00366785	0.0456473	0.935957	-0.055319	0.0728471	0.447622	20.9795
Genus	1265	genus.Coprococcus1.id.11301	rs1519491	2	21856898	ENSG00000233005	T	C	0.0499197	0.0113558	8.95283e-06	0.00603517	0.0160267	0.706493	-0.0043497	0.0311044	0.888785	-0.0738805	0.0494937	0.135509	19.3246
Genus	1266	genus.Coprococcus1.id.11301	rs1576241	6	71819574		A	G	-0.0510343	0.0109535	3.32862e-06	0.00489809	0.0161579	0.761783	-0.018745	0.0313341	0.549688	0.000781687	0.0498751	0.987495	21.7082
Genus	1267	genus.Coprococcus1.id.11301	rs2907920	19	2600719	GNG7	A	G	0.0561173	0.0126824	7.65327e-06	0.00902782	0.0174568	0.60505	0.0257082	0.0338331	0.447342	-0.0480179	0.0539094	0.373083	19.5791
Genus	1268	genus.Coprococcus1.id.11301	rs4277593	20	4338773		G	A	-0.0585649	0.0109914	1.13969e-07	-0.00437074	0.0159337	0.783848	-0.0296231	0.0308714	0.337274	0.0677715	0.0492583	0.168871	28.3904
Genus	1269	genus.Coprococcus1.id.11301	rs56405618	4	173547165	HAND2-AS1	A	G	-0.08963	0.0186508	1.57195e-06	-0.0109031	0.0245333	0.656739	-0.0150988	0.0474516	0.750338	0.0139774	0.0761818	0.854425	23.0946
Genus	1270	genus.Coprococcus1.id.11301	rs73031725	11	134752388	LINC02714	T	C	0.167591	0.0355224	1.97917e-06	0.00243134	0.0451614	0.957065	-0.0482972	0.0872484	0.57988	-0.0222014	0.139797	0.873818	22.2586
Genus	1271	genus.Coprococcus1.id.11301	rs73167075	3	165975355		T	C	0.0573137	0.0127573	8.56864e-06	0.00253186	0.0192275	0.895238	-0.0289952	0.0372787	0.436689	0.0244621	0.0593623	0.680279	20.1836
Genus	1272	genus.Coprococcus1.id.11301	rs74101919	1	94958765	CNN3-DT	T	C	-0.0718989	0.0144651	1.03291e-06	-0.0174969	0.0253211	0.489565	0.0418577	0.0491377	0.3943	-0.103108	0.0784659	0.188831	24.7059
Genus	1273	genus.Coprococcus1.id.11301	rs946513	10	15871821		C	T	0.205899	0.0460018	8.61855e-06	-0.013244	0.0380675	0.727909	-0.159895	0.0734417	0.0294686	0.147911	0.118066	0.210285	20.0336
Genus	1274	genus.Coprococcus2.id.11302	rs10070053	5	34794684	RAI14	A	G	0.0594312	0.0135375	7.64883e-06	-0.00200279	0.0159158	0.899861	0.0154154	0.0309014	0.61788	-0.0185671	0.0492523	0.706187	19.273
Genus	1275	genus.Coprococcus2.id.11302	rs12634070	3	180827092	ENSG00000145075,ENSG00000285336	T	C	0.0736486	0.0164921	9.95104e-06	0.0158405	0.0179166	0.376627	0.0484029	0.0348289	0.16461	0.0418316	0.0554723	0.45079	19.9423
Genus	1276	genus.Coprococcus2.id.11302	rs2482516	9	25554070		C	T	0.0754415	0.0164619	4.72333e-06	-0.0322112	0.0188488	0.0874641	0.0410795	0.0365162	0.260603	-0.119413	0.0584297	0.0409836	21.0021
Genus	1277	genus.Coprococcus2.id.11302	rs35890118	10	127917495	PTPRE	A	G	-0.066536	0.0147661	8.25962e-06	-0.0364538	0.0180189	0.0430646	0.0080992	0.0349925	0.816961	-0.0591185	0.0557853	0.289258	20.304
Genus	1278	genus.Coprococcus2.id.11302	rs61823518	1	223514894		A	C	-0.0955381	0.0215724	6.68258e-06	0.014779	0.025548	0.562941	-0.0035294	0.0494246	0.943072	-0.0819771	0.0788219	0.298327	19.6135
Genus	1279	genus.Coprococcus2.id.11302	rs6677933	1	111596386	RAP1A	C	T	-0.0804405	0.0164216	1.18501e-06	0.0660284	0.0218548	0.00251745	0.0805566	0.0430617	0.0613833	0.0979603	0.0684831	0.152593	23.9948
Genus	1280	genus.Coprococcus2.id.11302	rs72680320	4	130204631		T	C	-0.0649382	0.013919	2.27115e-06	0.0220266	0.0166609	0.186152	0.00302702	0.0322668	0.925258	0.0721695	0.0514216	0.160472	21.7663
Genus	1281	genus.Coprococcus2.id.11302	rs9426473	1	4150395		A	G	0.0727361	0.0161662	6.30687e-06	0.0206789	0.0178341	0.246246	0.0464853	0.0346026	0.179142	0.0200307	0.0552328	0.716859	20.2435
Genus	1282	genus.Coprococcus3.id.11303	rs10810043	9	13799810	ENSG00000226197	A	G	0.0515518	0.0115923	9.27424e-06	0.00127204	0.0166949	0.939265	0.00517639	0.0323756	0.872971	-0.0318969	0.0516481	0.53685	19.7764
Genus	1283	genus.Coprococcus3.id.11303	rs11077359	17	78347880		T	C	-0.0645443	0.0148833	9.63598e-06	-0.00596162	0.0210313	0.776821	-0.0554947	0.0407835	0.173604	-0.00159983	0.0650702	0.980385	18.8069
Genus	1284	genus.Coprococcus3.id.11303	rs11080344	17	27777485	NOS2	C	T	0.0516921	0.0113054	4.78692e-06	-0.00918984	0.0157308	0.559089	-0.00226917	0.030495	0.940683	-0.0977559	0.0486926	0.0446848	20.9062
Genus	1285	genus.Coprococcus3.id.11303	rs13247359	7	76728409		G	A	0.051211	0.0113031	7.32611e-06	0.00633419	0.0158065	0.688616	0.00365451	0.0306741	0.905164	0.0599873	0.0488319	0.21928	20.5273
Genus	1286	genus.Coprococcus3.id.11303	rs13394391	2	239805963	ENSG00000220256	C	T	-0.0709302	0.0150918	2.20317e-06	-0.016467	0.0217402	0.448783	-0.0594277	0.0423536	0.160578	0.130974	0.0671678	0.0511823	22.0892
Genus	1287	genus.Coprococcus3.id.11303	rs178271	22	20977267	AIFM3	T	C	0.145257	0.0294239	7.81088e-07	-0.0308825	0.0622643	0.619901	-0.0287923	0.121105	0.812078	0.0423043	0.192016	0.825624	24.371
Genus	1288	genus.Coprococcus3.id.11303	rs4575475	14	98675414		G	A	0.0619514	0.0137787	7.04284e-06	0.00868414	0.018706	0.642475	0.0271953	0.0362237	0.452799	0.0943859	0.0577527	0.102194	20.2155
Genus	1289	genus.Coprococcus3.id.11303	rs7521171	1	150026539		G	A	-0.0596434	0.0129279	4.32242e-06	0.0390828	0.01699	0.0214289	-0.00629653	0.032954	0.848471	0.0860536	0.0525624	0.101595	21.2849
Genus	1290	genus.Coprococcus3.id.11303	rs8100692	19	39541492		T	C	0.0577411	0.0113476	4.16459e-07	-0.00349828	0.0157467	0.82419	-0.0261763	0.0305191	0.391056	-0.0434438	0.0486838	0.372196	25.8918
Genus	1291	genus.DefluviitaleaceaeUCG011.id.11287	rs112893842	9	8786663	PTPRD	T	C	0.11381	0.0232806	1.44535e-06	0.019783	0.0275164	0.47217	0.0427226	0.0534634	0.424233	0.0662565	0.0852759	0.437179	23.8988
Genus	1292	genus.DefluviitaleaceaeUCG011.id.11287	rs1582238	1	118181062	SPAG17	T	C	0.0805036	0.0167257	1.56775e-06	0.0108826	0.0163984	0.506924	0.0335008	0.0317979	0.292087	0.00267279	0.0506646	0.957927	23.1667
Genus	1293	genus.DefluviitaleaceaeUCG011.id.11287	rs2892880	4	119820571		G	A	0.0817755	0.0181686	6.82881e-06	0.0052644	0.018049	0.770536	0.000638037	0.0350335	0.98547	-0.00946074	0.0557441	0.865232	20.2582
Genus	1294	genus.DefluviitaleaceaeUCG011.id.11287	rs4344384	10	64647609	ENSG00000228566	G	T	0.0715978	0.0156309	4.83238e-06	-0.00606261	0.0156922	0.699241	-0.0116616	0.0304593	0.701825	-0.0595088	0.0484895	0.219728	20.9812
Genus	1295	genus.DefluviitaleaceaeUCG011.id.11287	rs4677103	3	72158643	LINC00877,LINC00870	A	G	0.0977912	0.0197263	9.59557e-07	-0.0113339	0.0207511	0.584938	-0.0342769	0.0402495	0.39443	0.0964499	0.0640768	0.132267	24.5758
Genus	1296	genus.DefluviitaleaceaeUCG011.id.11287	rs55658617	21	40439076	DSCAM	T	C	0.174369	0.0362226	2.15292e-06	-0.0676477	0.0430838	0.116382	0.00769047	0.0834528	0.926576	-0.0958692	0.132311	0.468714	23.1728
Genus	1297	genus.DefluviitaleaceaeUCG011.id.11287	rs72731813	4	146493591	SLC10A7	C	T	-0.147383	0.0293796	4.33116e-07	-0.0121775	0.036901	0.741396	-0.0235726	0.0715009	0.74164	0.029671	0.114482	0.795499	25.1653
Genus	1298	genus.DefluviitaleaceaeUCG011.id.11287	rs9608282	22	24408113	SPECC1L,SPECC1L-ADORA2A	T	G	0.142939	0.0299793	2.52045e-06	-0.0725325	0.0438603	0.0981861	-0.107358	0.085378	0.208591	-0.26343	0.135525	0.051923	22.7332
Genus	1299	genus.DefluviitaleaceaeUCG011.id.11287	rs9725395	1	84739949		A	G	-0.13834	0.029554	3.51921e-06	0.00393146	0.0246691	0.873379	-0.0133273	0.0478953	0.780813	-0.0532672	0.0761071	0.483991	21.9109
Genus	1300	genus.Desulfovibrio.id.3173	rs12031543	1	68198632	WLS,GNG12-AS1	T	C	-0.127185	0.0281887	6.54764e-06	-0.0245745	0.0229769	0.28483	-0.0716337	0.04454	0.107769	0.0704492	0.0711987	0.322432	20.3573
Genus	1301	genus.Desulfovibrio.id.3173	rs13066142	3	67428549	SUCLG2	G	A	0.119141	0.0250891	3.78665e-06	-0.00642649	0.0273652	0.814331	-0.0236708	0.0530035	0.655172	0.053992	0.0842789	0.52176	22.5502
Genus	1302	genus.Desulfovibrio.id.3173	rs16863365	2	197225187	ANKRD44	A	G	0.109402	0.0226964	1.7945e-06	0.00283223	0.037229	0.939359	-0.095475	0.0722959	0.18663	-0.0672174	0.115247	0.559727	23.2349
Genus	1303	genus.Desulfovibrio.id.3173	rs2032031	10	128372006		A	G	-0.0654931	0.0148681	9.14277e-06	0.0129465	0.0156627	0.408472	-0.00960446	0.0303627	0.751756	-0.00228977	0.0484547	0.962309	19.4035
Genus	1304	genus.Desulfovibrio.id.3173	rs2590913	13	63690313	LINC00395	G	A	0.154496	0.0339396	6.65421e-06	-0.0125174	0.0361819	0.729374	0.0259835	0.0702942	0.711651	-0.0901288	0.112087	0.421342	20.7213
Genus	1305	genus.Desulfovibrio.id.3173	rs2853179	8	104449819	DPYS	C	T	0.0811971	0.0174234	2.42439e-06	-0.00404732	0.0187614	0.829201	0.0314169	0.036334	0.38722	-0.0465041	0.0579546	0.422309	21.7177
Genus	1306	genus.Desulfovibrio.id.3173	rs4797774	18	13447996	LDLRAD4	G	A	0.212582	0.0470044	5.64315e-06	0.0234624	0.0394818	0.552338	-0.0754515	0.0761174	0.321562	-0.0037018	0.121913	0.975777	20.4538
Genus	1307	genus.Desulfovibrio.id.3173	rs6580353	5	140031102	NRG2	T	C	0.0770979	0.0169735	4.93857e-06	-0.00979079	0.0197002	0.619197	0.00317364	0.0382235	0.933829	-0.0332374	0.0609708	0.585659	20.632
Genus	1308	genus.Desulfovibrio.id.3173	rs72647089	8	57060357		T	G	-0.106594	0.0239337	8.29763e-06	-0.00859498	0.0288267	0.765581	-0.0352027	0.0558834	0.528739	-0.0377743	0.0890605	0.671463	19.8358
Genus	1309	genus.Desulfovibrio.id.3173	rs7729080	5	53358148		C	A	-0.070287	0.0157691	9.95869e-06	-0.00777247	0.0171691	0.650765	-0.0109863	0.0333389	0.741752	-0.0403911	0.053147	0.447261	19.8671
Genus	1310	genus.Dialister.id.2183	rs10138457	14	101991715	DYNC1H1	T	C	-0.113054	0.0261933	7.88122e-06	-0.00241222	0.0268336	0.92837	0.0593082	0.0521102	0.255066	-0.115199	0.0827787	0.164028	18.6291
Genus	1311	genus.Dialister.id.2183	rs10938938	4	23292736		G	A	-0.0773514	0.0170915	7.37063e-06	0.0449014	0.0216242	0.0378538	0.0579579	0.0420267	0.167872	0.0530107	0.0671155	0.42962	20.4822
Genus	1312	genus.Dialister.id.2183	rs11071887	15	32662894	SCG5,SCG5-AS1,ARHGAP11A-SCG5	T	C	0.0662403	0.0146315	5.91407e-06	-0.00623024	0.0168005	0.710758	-0.0091901	0.0326018	0.778028	-0.0100094	0.0519825	0.847309	20.4959
Genus	1313	genus.Dialister.id.2183	rs11166701	8	137283482		G	A	-0.0655301	0.013186	5.50746e-07	-0.014832	0.015717	0.345328	-0.0691658	0.030476	0.0232365	-0.00828863	0.048629	0.864659	24.6976
Genus	1314	genus.Dialister.id.2183	rs2314294	16	9243005		T	C	0.0865932	0.0193719	8.07899e-06	-0.0290095	0.02299	0.20701	-0.0382891	0.044576	0.390361	0.0852294	0.0707421	0.228284	19.9813
Genus	1315	genus.Dialister.id.2183	rs2435610	7	151192947	IQCA1L	A	C	0.0647131	0.0143314	5.93269e-06	0.027273	0.0181335	0.132577	0.0526707	0.0351479	0.133992	0.0755403	0.0559741	0.177158	20.3895
Genus	1316	genus.Dialister.id.2183	rs4747450	10	22910724		C	A	0.0668509	0.0147685	5.83729e-06	-0.0158944	0.0187894	0.397593	-0.0199332	0.0365117	0.585107	-0.0646392	0.0581486	0.266301	20.4899
Genus	1317	genus.Dialister.id.2183	rs4753063	11	92533963	FAT3	G	A	-0.0596297	0.0130052	4.85684e-06	0.0306079	0.0157315	0.0516976	0.00278886	0.0305045	0.927155	0.0415341	0.0486217	0.392978	21.0229
Genus	1318	genus.Dialister.id.2183	rs75416973	1	172840493	ENSG00000224228	A	G	0.0727223	0.016451	9.46091e-06	-0.015842	0.0188747	0.401287	-0.0195142	0.0366258	0.594173	0.00255657	0.0584385	0.965105	19.5412
Genus	1319	genus.Dialister.id.2183	rs764177	3	45767957	SLC6A20	C	A	-0.0601454	0.0135366	9.60772e-06	-0.0115757	0.0163008	0.477624	0.0352283	0.0316359	0.26547	-0.0440769	0.0504056	0.381877	19.7418
Genus	1320	genus.Dialister.id.2183	rs76680460	9	25447082		G	A	-0.161296	0.0364332	8.19213e-06	-0.000400086	0.0391669	0.99185	0.122136	0.0757346	0.106813	-0.117286	0.121197	0.333179	19.5999
Genus	1321	genus.Dorea.id.1997	rs11150408	16	81769892	ENSG00000261218,ENSG00000289733	T	G	0.0488254	0.0109063	7.05777e-06	0.03634	0.0157374	0.0209353	0.0250525	0.0305265	0.411829	0.0805535	0.0485604	0.0971494	20.0417
Genus	1322	genus.Dorea.id.1997	rs12537781	7	155186473		T	C	-0.055544	0.0125223	9.15137e-06	0.00842145	0.0183641	0.646533	0.0446267	0.0356534	0.210687	0.00966261	0.0568345	0.865	19.6746
Genus	1323	genus.Dorea.id.1997	rs13279148	8	126893620	PCAT1	G	A	0.0715309	0.0150878	2.25283e-06	0.0187206	0.0253508	0.460235	-0.017652	0.0492376	0.719964	0.179488	0.0783019	0.0218907	22.477
Genus	1324	genus.Dorea.id.1997	rs1899291	4	60126622		C	T	0.0697217	0.0150285	4.56686e-06	0.00589612	0.0214693	0.783599	-0.0210007	0.0416813	0.614374	0.00773358	0.0665611	0.907504	21.5232
Genus	1325	genus.Dorea.id.1997	rs3005511	6	73896090		A	G	0.0516127	0.0112852	5.28702e-06	-0.00207828	0.0170717	0.903106	0.0148187	0.0331431	0.654793	-0.0816371	0.0528093	0.122132	20.9166
Genus	1326	genus.Dorea.id.1997	rs345219	3	6784833	GRM7,GRM7-AS3	T	G	-0.0497368	0.0112621	8.8006e-06	-0.00448636	0.0158681	0.777385	-0.026264	0.0307826	0.393544	0.113684	0.0490106	0.0203639	19.5038
Genus	1327	genus.Dorea.id.1997	rs3752849	11	8707510	RPL27A,DENND2B	G	A	0.163846	0.036608	7.68057e-06	-0.0155456	0.0358901	0.66491	-0.0404322	0.0700635	0.563886	0.241903	0.111513	0.0300615	20.0318
Genus	1328	genus.Dorea.id.1997	rs4793307	17	72737384	SLC39A11	C	T	0.0574165	0.0122472	4.0069e-06	-0.00639228	0.0184447	0.728919	0.00975773	0.0357858	0.785107	-0.061543	0.0571365	0.281426	21.9787
Genus	1329	genus.Dorea.id.1997	rs62503162	8	15911148	ENSG00000287476	A	G	-0.0974091	0.0194379	7.46605e-07	-0.0107342	0.0387241	0.78163	0.066385	0.075185	0.37726	0.0556916	0.119781	0.64197	25.1131
Genus	1330	genus.Dorea.id.1997	rs73729431	6	25077822	CMAHP,ENSG00000285801	C	T	-0.13745	0.0299983	3.1674e-06	0.0459948	0.0553444	0.405937	0.0948272	0.10735	0.377052	-0.182014	0.16931	0.282359	20.9941
Genus	1331	genus.Eggerthella.id.819	rs112205261	1	9076080	SLC2A5	T	C	-0.188618	0.0403613	3.34648e-06	0.0227667	0.0287311	0.428123	0.0334159	0.0557272	0.548749	0.00191774	0.0883619	0.982685	21.8391
Genus	1332	genus.Eggerthella.id.819	rs13070736	3	20765962	SGO1-AS1	A	C	-0.121331	0.0272024	7.61915e-06	-0.0175421	0.0210911	0.405562	-0.0549265	0.0409433	0.17975	0.0715467	0.0652576	0.272915	19.8944
Genus	1333	genus.Eggerthella.id.819	rs1784446	11	102590868	MMP20	G	A	0.0907728	0.0198096	5.23136e-06	0.0247882	0.0156222	0.112574	-0.00700186	0.0302821	0.817143	-0.016888	0.0482912	0.726554	20.9972
Genus	1334	genus.Eggerthella.id.819	rs2223081	21	28405711	ENSG00000232855	G	A	0.102572	0.0221108	3.88889e-06	-0.0203091	0.0174499	0.244483	-0.0351602	0.0338405	0.298806	0.00196351	0.0540281	0.97101	21.5203
Genus	1335	genus.Eggerthella.id.819	rs2240838	7	38296353		A	G	0.0980582	0.0197653	7.36205e-07	-0.0217108	0.0158815	0.171609	0.0520566	0.0308255	0.0912662	-0.0876447	0.0490899	0.0741976	24.6128
Genus	1336	genus.Eggerthella.id.819	rs3851328	2	45226666	LINC01121	T	G	-0.107774	0.0236527	4.17589e-06	0.012027	0.0188555	0.523569	0.00863594	0.0366129	0.813532	0.00457913	0.0583383	0.937436	20.762
Genus	1337	genus.Eggerthella.id.819	rs4985746	17	17194899	MPRIP	G	A	0.110522	0.0247653	5.71461e-06	-0.0317548	0.026207	0.225631	-0.0489978	0.0508907	0.335646	-0.122392	0.0807113	0.129413	19.9165
Genus	1338	genus.Eggerthella.id.819	rs6430926	2	140579885	LRP1B	C	T	0.0879736	0.0197127	8.37122e-06	-0.0219293	0.0157958	0.165047	-0.0205099	0.0306376	0.503218	-0.00766802	0.0488138	0.875176	19.9164
Genus	1339	genus.Eggerthella.id.819	rs67490567	15	65398986	IGDCC4	T	C	0.108495	0.0245457	8.94216e-06	0.0275204	0.0181432	0.129306	-0.0148309	0.0352273	0.673752	0.00603646	0.0560444	0.914227	19.5374
Genus	1340	genus.Eggerthella.id.819	rs76663501	20	57072813		C	T	0.175349	0.0378576	4.82574e-06	0.0197741	0.0353118	0.575489	0.00783916	0.0684099	0.908769	0.0915367	0.109082	0.401383	21.4537
Genus	1341	genus.Eisenbergiella.id.11304	rs11027642	11	23980294		C	T	0.129006	0.0284844	4.91871e-06	0.00286086	0.0224034	0.898388	0.111234	0.0435373	0.0106214	5.30922e-05	0.0693016	0.999389	20.5118
Genus	1342	genus.Eisenbergiella.id.11304	rs11079158	17	55290280	HLF	T	C	0.100627	0.022546	7.34849e-06	0.0154974	0.0189987	0.414666	0.0175811	0.036917	0.633909	0.0660026	0.0587717	0.261423	19.9199
Genus	1343	genus.Eisenbergiella.id.11304	rs11938607	4	188139277		T	C	0.0978125	0.0216636	8.2182e-06	-0.00841683	0.0179844	0.639781	0.010546	0.0349018	0.762528	-0.0105209	0.0555341	0.849741	20.3859
Genus	1344	genus.Eisenbergiella.id.11304	rs12257723	10	107657343		A	C	-0.0952742	0.0211569	8.85121e-06	0.0268151	0.0167165	0.10869	0.0385028	0.0324073	0.234799	0.00957802	0.0516461	0.852872	20.279
Genus	1345	genus.Eisenbergiella.id.11304	rs12710729	2	19773449		C	A	0.0893384	0.0199069	9.8441e-06	-0.00631764	0.016776	0.70648	0.00104692	0.032614	0.974392	-0.0126768	0.0518637	0.806902	20.1404
Genus	1346	genus.Eisenbergiella.id.11304	rs13258851	8	54418254		A	G	0.137001	0.0302124	7.74648e-06	-0.0223551	0.0224095	0.318486	-0.0633875	0.0434703	0.144791	-0.0845397	0.0695062	0.223874	20.5626
Genus	1347	genus.Eisenbergiella.id.11304	rs1508033	15	53083004	LINC02490	A	C	0.091546	0.0195787	3.22889e-06	-0.0087699	0.0170414	0.606817	-0.00188384	0.0330454	0.954539	0.0440493	0.0526371	0.402677	21.8632
Genus	1348	genus.Eisenbergiella.id.11304	rs1553971	3	111700639	PLCXD2	T	G	0.120965	0.0263054	5.26837e-06	-0.00910035	0.0188106	0.628537	0.0224741	0.0365134	0.538221	-0.0303485	0.0581545	0.601768	21.1459
Genus	1349	genus.Eisenbergiella.id.11304	rs2683098	15	35886364		C	T	0.107319	0.022515	2.2375e-06	-0.0201902	0.0190828	0.29004	-0.0299771	0.037046	0.418409	-0.0228291	0.0590696	0.699143	22.72
Genus	1350	genus.Eisenbergiella.id.11304	rs3812426	8	49910116	SNTG1,ENSG00000289095	G	A	0.106447	0.0224159	2.71687e-06	0.0139619	0.0217042	0.520041	0.0295047	0.0421068	0.483483	0.0380533	0.0669283	0.569649	22.5505
Genus	1351	genus.Eisenbergiella.id.11304	rs4462860	21	20237941		G	A	0.0939071	0.0201104	4.16221e-06	0.00570176	0.0161124	0.723434	-0.0294184	0.0312356	0.346284	-0.0659175	0.0497399	0.18509	21.8049
Genus	1352	genus.Enterorhabdus.id.820	rs10098492	8	112097527		T	C	0.132323	0.0293688	6.40572e-06	0.00687058	0.0337294	0.83859	0.0400081	0.0653367	0.540315	0.17068	0.104449	0.102239	20.3001
Genus	1353	genus.Enterorhabdus.id.820	rs114731706	2	19412192		T	G	0.182308	0.0382298	2.17342e-06	-0.0545213	0.0448726	0.224357	-0.0657201	0.0872064	0.45108	-0.066097	0.138178	0.632403	22.7409
Genus	1354	genus.Enterorhabdus.id.820	rs2051957	7	90080569	STEAP2-AS1	C	T	0.0843291	0.0189864	8.89859e-06	-0.00842003	0.019619	0.667795	-0.000445262	0.0380561	0.990665	-0.0863705	0.0604515	0.153074	19.7274
Genus	1355	genus.Enterorhabdus.id.820	rs3017103	11	62406721	SCGB1A1	A	G	0.0980897	0.0208995	2.94044e-06	-0.0106087	0.0199804	0.59545	-0.0302749	0.0387907	0.435116	0.00209512	0.0618233	0.972966	22.0281
Genus	1356	genus.Enterorhabdus.id.820	rs73331712	12	69121322		T	C	0.26199	0.055123	4.84923e-06	0.0264145	0.0395498	0.504209	-0.0112299	0.0766139	0.883465	0.104191	0.1217	0.391929	22.5893
Genus	1357	genus.Enterorhabdus.id.820	rs77655283	2	235531235	AGAP1	G	A	0.132988	0.0298306	5.88042e-06	-0.00464876	0.0304902	0.878818	0.0161337	0.0591733	0.78512	0.141591	0.0946715	0.134758	19.8747
Genus	1358	genus.Erysipelatoclostridium.id.11381	rs1434153	2	34370466	LINC01320	G	A	-0.0684526	0.0152443	6.85295e-06	0.00700007	0.0158025	0.657785	-0.0141181	0.0306605	0.64518	0.0208788	0.0488817	0.669286	20.1634
Genus	1359	genus.Erysipelatoclostridium.id.11381	rs16936671	10	36105681		C	T	-0.0968026	0.0217883	6.04309e-06	0.0315262	0.0226602	0.164147	0.0131338	0.0440197	0.765426	0.170356	0.0660637	0.00991813	19.7391
Genus	1360	genus.Erysipelatoclostridium.id.11381	rs17804233	5	78519233	LHFPL2	T	C	-0.0662914	0.0144203	4.58605e-06	-0.00738782	0.0157045	0.63805	-0.0188551	0.0304234	0.535419	-0.0952859	0.0485084	0.0494926	21.1332
Genus	1361	genus.Erysipelatoclostridium.id.11381	rs2901723	11	36849973		C	A	0.0641339	0.0144295	8.79469e-06	-0.00360301	0.0158545	0.820225	-0.0217892	0.0307505	0.478586	-0.030966	0.0490282	0.527651	19.7549
Genus	1362	genus.Erysipelatoclostridium.id.11381	rs340991	5	34891937	TTC23L	A	G	-0.0740482	0.0158891	3.74942e-06	-0.0097516	0.0176989	0.581653	-0.0407971	0.034397	0.235596	-0.0661809	0.0545899	0.225387	21.7184
Genus	1363	genus.Erysipelatoclostridium.id.11381	rs3804326	6	24291957	DCDC2	A	G	0.14147	0.0336352	9.85273e-06	0.0101625	0.03619	0.778857	-0.110999	0.0701634	0.113648	-0.0303001	0.112426	0.787535	17.6905
Genus	1364	genus.Erysipelatoclostridium.id.11381	rs45480394	19	55346409	KMT5C	T	G	-0.0687134	0.0151835	7.66155e-06	-0.0132292	0.0163561	0.418619	-0.0147082	0.0317363	0.64304	-0.113104	0.0505983	0.0253963	20.4804
Genus	1365	genus.Erysipelatoclostridium.id.11381	rs4697572	4	25445165		A	G	-0.0810636	0.0163308	7.5935e-07	0.0102666	0.0196767	0.601836	0.0289618	0.0381369	0.447603	-0.0273902	0.0607713	0.6522	24.6397
Genus	1366	genus.Erysipelatoclostridium.id.11381	rs58236560	11	122006205	ENSG00000286023	G	T	-0.111157	0.0234426	2.1612e-06	0.0115051	0.024005	0.631741	-0.0160898	0.0466062	0.729921	0.0226199	0.0743601	0.76098	22.4834
Genus	1367	genus.Erysipelatoclostridium.id.11381	rs61806970	1	167849359	ADCY10	C	T	0.142548	0.0320688	9.0941e-06	-0.0193084	0.0310488	0.534027	0.00383768	0.0604265	0.949361	0.0105953	0.0960318	0.912147	19.7586
Genus	1368	genus.Erysipelatoclostridium.id.11381	rs622418	9	87971128	CDK20	A	G	-0.0668051	0.0143224	3.68156e-06	0.00173985	0.0156837	0.911669	-0.0110855	0.0304394	0.715721	0.0428784	0.0485145	0.37679	21.7563
Genus	1369	genus.Erysipelatoclostridium.id.11381	rs6474512	8	38923088	PLEKHA2	A	C	0.067015	0.0143201	3.01546e-06	0.0253179	0.0161328	0.116568	0.0421611	0.0313141	0.178176	-0.097517	0.0498126	0.0502678	21.9003
Genus	1370	genus.Erysipelatoclostridium.id.11381	rs710230	1	41867960	HIVEP3	T	C	0.143381	0.0281514	6.3312e-07	0.0339745	0.0300472	0.258179	0.0849057	0.0585735	0.147181	0.188735	0.0927187	0.0417936	25.9409
Genus	1371	genus.Erysipelatoclostridium.id.11381	rs7221249	17	10274391		A	G	0.0839861	0.0142741	4.30951e-09	-0.000431434	0.0156991	0.978076	-0.00148731	0.0304969	0.961103	-0.0386874	0.0485689	0.425714	34.619
Genus	1372	genus.Erysipelatoclostridium.id.11381	rs9590927	13	45797930	SIAH3	G	A	-0.0646003	0.0143479	6.39042e-06	0.00819034	0.0157111	0.602152	-0.0246215	0.0305025	0.419554	0.0963535	0.0486613	0.0476936	20.2717
Genus	1373	genus.ErysipelotrichaceaeUCG003.id.11384	rs10164067	18	49088232	DYM	T	G	-0.10326	0.0212405	1.13086e-06	-0.0418969	0.035493	0.237831	-0.09015	0.0689578	0.191103	-0.077178	0.10923	0.479837	23.6339
Genus	1374	genus.ErysipelotrichaceaeUCG003.id.11384	rs11666127	19	57317612		A	G	-0.0719187	0.0161371	7.90414e-06	-0.0134119	0.0206212	0.51544	-0.0303061	0.040016	0.44884	0.0283123	0.0637272	0.656845	19.8626
Genus	1375	genus.ErysipelotrichaceaeUCG003.id.11384	rs11994308	8	90648116	TMEM64,ENSG00000246792,LINC00534	C	T	0.115417	0.0242503	1.32563e-06	0.0419813	0.0276472	0.128896	-0.0412354	0.0535442	0.441229	0.0986987	0.0854406	0.248019	22.6522
Genus	1376	genus.ErysipelotrichaceaeUCG003.id.11384	rs12251396	10	827208	LARP4B	A	G	-0.0705399	0.0158766	9.51839e-06	-0.0360981	0.0217146	0.096434	-0.0728648	0.0421886	0.0841453	0.00483205	0.0672143	0.942689	19.7404
Genus	1377	genus.ErysipelotrichaceaeUCG003.id.11384	rs17798136	7	33645314	BBS9	G	A	0.158818	0.0347674	3.23598e-06	0.00585806	0.0317648	0.853684	-0.0116195	0.0614791	0.850093	-0.0369624	0.0978743	0.70569	20.8666
Genus	1378	genus.ErysipelotrichaceaeUCG003.id.11384	rs28568391	10	123869024	CPXM2	A	G	-0.0583911	0.0118741	6.41953e-07	0.0315956	0.0157901	0.0453952	0.00734042	0.0306287	0.810595	0.124378	0.0482996	0.0100203	24.1822
Genus	1379	genus.ErysipelotrichaceaeUCG003.id.11384	rs4758231	11	7743549	ENSG00000271758	G	T	-0.0551754	0.0122047	6.54912e-06	-0.000176328	0.0174281	0.991928	-0.00320617	0.0337407	0.924296	-0.00772735	0.053808	0.885809	20.438
Genus	1380	genus.ErysipelotrichaceaeUCG003.id.11384	rs59068084	4	112335581	ALPK1	T	G	0.0564772	0.0120224	3.11742e-06	-0.0065431	0.0161523	0.685412	0.047253	0.0313629	0.131899	-0.00129248	0.0499621	0.979362	22.0681
Genus	1381	genus.ErysipelotrichaceaeUCG003.id.11384	rs59104037	18	45454161	SLC14A2,SLC14A2-AS1	A	G	-0.0951263	0.0204742	4.48256e-06	-0.0184072	0.0234666	0.432806	0.00123039	0.0455772	0.978463	-0.0689357	0.0725298	0.341886	21.5867
Genus	1382	genus.ErysipelotrichaceaeUCG003.id.11384	rs62403464	6	24219932	DCDC2	T	C	-0.0731743	0.0156516	3.43738e-06	0.0242615	0.0202877	0.231746	0.055277	0.0392126	0.158635	-0.0280426	0.0627004	0.654696	21.8576
Genus	1383	genus.ErysipelotrichaceaeUCG003.id.11384	rs6875357	5	32345565		C	T	0.165673	0.0353831	6.69637e-06	-0.00455482	0.0405389	0.910541	0.161515	0.0790562	0.0410488	-0.177723	0.125185	0.155702	21.9237
Genus	1384	genus.ErysipelotrichaceaeUCG003.id.11384	rs73074432	7	20515191		C	T	0.072154	0.0164378	9.9902e-06	-0.00390969	0.0251043	0.87624	0.0282629	0.0486151	0.560998	-0.0125831	0.0780592	0.871937	19.2679
Genus	1385	genus.ErysipelotrichaceaeUCG003.id.11384	rs74988980	16	80133380	ENSG00000260706	G	A	-0.133141	0.0348574	8.64276e-06	0.0579168	0.0389348	0.136874	0.0793164	0.0754274	0.293002	0.148803	0.120868	0.218277	14.5893
Genus	1386	genus.ErysipelotrichaceaeUCG003.id.11384	rs75949021	2	174539223		T	C	-0.169667	0.0374238	3.57507e-06	0.0268802	0.0400179	0.501772	0.00723788	0.0776875	0.925771	0.0674354	0.123649	0.585492	20.5541
Genus	1387	genus.ErysipelotrichaceaeUCG003.id.11384	rs76502207	15	85979013		T	C	0.144844	0.0289929	6.41121e-07	-0.0397886	0.0402027	0.322321	-0.0304514	0.0779185	0.695937	-0.106787	0.124101	0.389519	24.9583
Genus	1388	genus.ErysipelotrichaceaeUCG003.id.11384	rs8053479	16	4026829	ADCY9	A	G	-0.0838212	0.0186509	5.83413e-06	-0.000289378	0.0246122	0.990619	0.00879892	0.0479369	0.854365	-0.020338	0.0757965	0.78845	20.198
Genus	1389	genus.Escherichia.Shigella.id.3504	rs112767262	16	3700622	TRAP1	T	C	0.0732963	0.0163589	8.20636e-06	-0.005427	0.0188569	0.773499	0.0164449	0.0366127	0.653317	-0.0441625	0.058295	0.448709	20.0751
Genus	1390	genus.Escherichia.Shigella.id.3504	rs113127095	13	22679253		A	G	0.151009	0.0323434	3.33349e-06	0.040182	0.0391514	0.304739	0.00568029	0.076042	0.940454	-0.0460617	0.121004	0.703454	21.799
Genus	1391	genus.Escherichia.Shigella.id.3504	rs113513883	7	140978399		A	G	0.172283	0.038041	5.27716e-06	-0.0642712	0.0447324	0.150777	-0.0822407	0.0867568	0.343158	-0.271882	0.13925	0.0508815	20.5108
Genus	1392	genus.Escherichia.Shigella.id.3504	rs1154904	11	134904951		A	G	-0.0613376	0.0130644	3.03751e-06	-0.00577749	0.0156456	0.711925	0.0204238	0.03033	0.500703	0.0130109	0.0483142	0.7877	22.0431
Genus	1393	genus.Escherichia.Shigella.id.3504	rs118526	5	80567725	ANKRD34B	C	A	-0.0594401	0.013598	7.99566e-06	0.027422	0.0171799	0.110451	0.0404973	0.033335	0.224421	-0.00969982	0.0531653	0.855233	19.1077
Genus	1394	genus.Escherichia.Shigella.id.3504	rs2798105	1	48496231		A	G	-0.100851	0.0222045	8.24501e-06	-0.0235236	0.026204	0.369341	-0.0429399	0.0509612	0.399452	0.119241	0.0809852	0.140918	20.6289
Genus	1395	genus.Escherichia.Shigella.id.3504	rs4731451	7	128414046		G	A	-0.0609885	0.0135157	7.4731e-06	-0.00349456	0.0168528	0.83573	-0.0121528	0.0326889	0.710063	-0.0031542	0.0520161	0.951647	20.3619
Genus	1396	genus.Escherichia.Shigella.id.3504	rs57024273	2	235606511	AGAP1	T	C	0.0626172	0.0139919	9.70464e-06	-0.00508015	0.0179964	0.777723	0.0234788	0.0348429	0.500409	0.095177	0.0555159	0.086453	20.028
Genus	1397	genus.Escherichia.Shigella.id.3504	rs592299	9	133303865		T	C	-0.0592004	0.0129486	4.76927e-06	-0.00972424	0.0157614	0.537258	0.0176447	0.0306063	0.564273	0.0476873	0.0487742	0.328215	20.9026
Genus	1398	genus.Escherichia.Shigella.id.3504	rs73208162	21	37952181	KCNJ6,DSCR4	A	G	-0.119296	0.024839	2.19391e-06	-0.0110648	0.0443838	0.80313	-0.0499697	0.0864598	0.563295	0.0647943	0.137408	0.637252	23.0665
Genus	1399	genus.Faecalibacterium.id.2057	rs10927394	1	245104037	EFCAB2	G	T	-0.232262	0.0512364	7.01885e-06	-0.0164131	0.0571192	0.773845	0.116981	0.111104	0.292392	-0.265953	0.178474	0.136185	20.5494
Genus	1400	genus.Faecalibacterium.id.2057	rs114946999	2	36898092	STRN	C	T	-0.0861565	0.01896	5.69574e-06	-0.0227821	0.023554	0.33343	-0.0942732	0.0458233	0.0396552	-0.0564261	0.0730108	0.439613	20.6489
Genus	1401	genus.Faecalibacterium.id.2057	rs11776390	8	38736127	TACC1	T	C	-0.078354	0.017183	6.39675e-06	0.0223867	0.0314855	0.477074	0.0517862	0.0613239	0.398406	-0.0553164	0.0972147	0.569348	20.7932
Genus	1402	genus.Faecalibacterium.id.2057	rs1271565	14	63577379		C	T	-0.0576251	0.0119649	1.30169e-06	-0.000714168	0.0178522	0.96809	0.00174073	0.0346075	0.959884	-0.113254	0.0551782	0.0401208	23.1955
Genus	1403	genus.Faecalibacterium.id.2057	rs12753492	1	13875051		A	C	0.0641305	0.0149933	8.80273e-06	0.022824	0.0249929	0.361126	0.0815501	0.0486063	0.0933921	-0.0569687	0.0773499	0.461423	18.295
Genus	1404	genus.Faecalibacterium.id.2057	rs2835874	21	37655599	KCNJ6,ENSG00000286717	T	C	-0.0866356	0.0196496	7.54405e-06	0.0129291	0.0425207	0.761078	-0.0414809	0.0824102	0.614721	0.0939616	0.131383	0.474502	19.4396
Genus	1405	genus.Faecalibacterium.id.2057	rs6910935	6	131266017	AKAP7,ENSG00000290067	A	G	0.134864	0.0277032	1.37848e-06	-0.0311522	0.0328918	0.343582	0.0192031	0.0636122	0.762746	-0.193506	0.101236	0.0559487	23.6991
Genus	1406	genus.Faecalibacterium.id.2057	rs75499067	16	6049862	RBFOX1	C	T	0.227585	0.0465522	1.76448e-06	-0.00516134	0.0298779	0.86285	0.0234434	0.057893	0.685518	-0.0698287	0.0925043	0.450327	23.9004
Genus	1407	genus.Faecalibacterium.id.2057	rs79656633	1	110494205		T	C	0.145631	0.0323019	8.13557e-06	-0.0428003	0.026312	0.103812	-0.0572553	0.0510387	0.261947	0.0718839	0.0818005	0.379526	20.3259
Genus	1408	genus.Faecalibacterium.id.2057	rs9536330	13	52992882		T	C	-0.048317	0.010797	5.33258e-06	0.0164739	0.0157241	0.294784	0.00593567	0.0305371	0.845881	-0.0412646	0.048695	0.396767	20.0259
Genus	1409	genus.FamilyXIIIAD3011group.id.11293	rs11126423	2	73968424	DGUOK-AS1	C	T	0.0904399	0.0196301	5.91249e-06	0.0307133	0.027774	0.268801	0.0635748	0.054199	0.2408	0.0360633	0.0859864	0.674918	21.2263
Genus	1410	genus.FamilyXIIIAD3011group.id.11293	rs11736617	4	38916209	FAM114A1	G	A	-0.0759493	0.0172101	9.02048e-06	0.0457088	0.034538	0.185691	0.0542094	0.0671022	0.41917	0.0745732	0.106575	0.484099	19.4752
Genus	1411	genus.FamilyXIIIAD3011group.id.11293	rs12812672	12	17974663		T	C	-0.096065	0.020828	2.55807e-06	-0.00685123	0.0304095	0.821746	-0.0429772	0.0590705	0.466885	0.0540569	0.0943267	0.566589	21.2733
Genus	1412	genus.FamilyXIIIAD3011group.id.11293	rs149302	5	14159816	TRIO	T	C	-0.0645635	0.0143225	7.4818e-06	-0.00516402	0.0185453	0.780664	0.00503391	0.0359773	0.888724	-0.0184701	0.0572751	0.747088	20.3206
Genus	1413	genus.FamilyXIIIAD3011group.id.11293	rs16840310	1	240530863	GREM2	A	G	-0.0608052	0.0122149	6.75113e-07	-0.0118145	0.0158874	0.457093	-0.0291	0.0308034	0.344812	0.0250196	0.0490855	0.610252	24.78
Genus	1414	genus.FamilyXIIIAD3011group.id.11293	rs16940167	15	58391498	ALDH1A2	C	T	0.0732552	0.0159898	3.90837e-06	-0.00861219	0.0198936	0.665077	-0.0135133	0.0386074	0.726325	0.0271636	0.0615408	0.65893	20.9889
Genus	1415	genus.FamilyXIIIAD3011group.id.11293	rs17156849	7	28564367	CREB5	G	A	-0.112891	0.0245292	4.19171e-06	-0.00617257	0.0333012	0.85295	-0.0335579	0.0645252	0.603012	-0.0630063	0.102716	0.539609	21.1812
Genus	1416	genus.FamilyXIIIAD3011group.id.11293	rs62029761	16	15912385		A	G	0.128753	0.0276002	3.89083e-06	-0.0140749	0.0349379	0.687054	0.0952064	0.0673497	0.157476	-0.210061	0.1082	0.0522072	21.7616
Genus	1417	genus.FamilyXIIIAD3011group.id.11293	rs62200412	20	4637993	RPS4XP2	C	T	-0.0800851	0.0163834	5.80219e-07	-0.0589799	0.0181261	0.00113847	-0.0549394	0.0348838	0.115274	-0.0283413	0.0556055	0.610273	23.8943
Genus	1418	genus.FamilyXIIIAD3011group.id.11293	rs72730932	1	192050705		C	A	-0.0899559	0.0177107	6.88766e-07	0.0128593	0.0269808	0.633641	0.0053219	0.0526168	0.919436	0.117643	0.0840593	0.161654	25.7982
Genus	1419	genus.FamilyXIIIAD3011group.id.11293	rs739451	9	133813832	VAV2	C	T	0.0649589	0.0147534	7.8781e-06	-0.00335184	0.0192885	0.862043	-0.0241874	0.0373569	0.517328	0.0191424	0.0594569	0.747488	19.3862
Genus	1420	genus.FamilyXIIIAD3011group.id.11293	rs9276029	6	32727559		A	G	-0.0811384	0.0185669	8.92766e-06	-0.0172094	0.019759	0.383773	-0.00768339	0.0382879	0.840953	-0.0253815	0.0610369	0.677528	19.0975
Genus	1421	genus.FamilyXIIIAD3011group.id.11293	rs9837139	3	29770374	RBMS3	A	G	0.10752	0.0240482	8.70808e-06	0.00285002	0.0283245	0.919852	-0.0700687	0.0548271	0.201252	0.0975846	0.0877324	0.26601	19.9901
Genus	1422	genus.FamilyXIIIUCG001.id.11294	rs112362903	17	35434008		A	G	-0.149047	0.0333271	7.8777e-06	-0.0423187	0.0451726	0.348849	0.0769744	0.0876855	0.380027	0.0836875	0.140481	0.551361	20.001
Genus	1423	genus.FamilyXIIIUCG001.id.11294	rs12049454	1	84762642		T	C	-0.0647298	0.0134065	1.17378e-06	0.0184839	0.0161084	0.251186	0.0763701	0.0312182	0.0144321	-0.0393494	0.0498046	0.429483	23.3118
Genus	1424	genus.FamilyXIIIUCG001.id.11294	rs1426266	3	188506308	LPP	T	C	-0.0665521	0.0137151	1.24935e-06	-0.0396808	0.0176666	0.0246979	-0.0627461	0.0342604	0.0670332	-0.115168	0.0545859	0.0348723	23.5466
Genus	1425	genus.FamilyXIIIUCG001.id.11294	rs3842897	1	183534529	SMG7	G	A	-0.112639	0.0242751	5.19705e-06	0.0204624	0.0275377	0.457439	0.0114617	0.0534353	0.830159	0.0903868	0.0849441	0.287296	21.5307
Genus	1426	genus.FamilyXIIIUCG001.id.11294	rs62414802	6	75888918	MYO6	C	T	-0.0611904	0.013457	4.29181e-06	-0.00532178	0.0180775	0.768463	-0.00575336	0.0350988	0.869795	-0.0440254	0.0557223	0.429477	20.6762
Genus	1427	genus.FamilyXIIIUCG001.id.11294	rs7119679	11	94948621		G	A	-0.0809085	0.0174782	3.52494e-06	0.0109403	0.0183687	0.551446	0.0393384	0.035606	0.269235	-0.0495335	0.0565567	0.381128	21.4286
Genus	1428	genus.FamilyXIIIUCG001.id.11294	rs76463770	3	45437598	LARS2	A	G	0.19313	0.0419866	3.77476e-06	0.0416356	0.0461111	0.366557	-0.00306999	0.0893928	0.972604	-0.055144	0.141894	0.697551	21.1581
Genus	1429	genus.FamilyXIIIUCG001.id.11294	rs8076666	17	80250018	SLC26A11	A	G	0.088655	0.0198094	8.0183e-06	0.00723831	0.0242073	0.764929	0.0610275	0.0468561	0.192764	0.0144114	0.0747189	0.847057	20.0292
Genus	1430	genus.Flavonifractor.id.2059	rs114873521	5	168791398	SLIT3	C	T	-0.130067	0.0294087	7.12522e-06	0.0231535	0.0304789	0.447459	0.0563261	0.0590947	0.340514	0.119168	0.0945867	0.207711	19.5605
Genus	1431	genus.Flavonifractor.id.2059	rs11811696	1	237188054	RYR2	T	C	-0.116063	0.0241012	2.07346e-06	0.0257867	0.0284914	0.365428	0.0592463	0.055151	0.282708	0.00480399	0.0877717	0.956351	23.1904
Genus	1432	genus.Flavonifractor.id.2059	rs12030302	1	77422150	AK5	A	G	-0.0692276	0.0137467	5.6084e-07	0.0270694	0.0156739	0.0841608	0.0140159	0.0304008	0.644772	0.0597648	0.0485429	0.218258	25.3607
Genus	1433	genus.Flavonifractor.id.2059	rs34066017	11	44828138	TSPAN18	A	G	0.0764294	0.0159789	1.52086e-06	0.0167116	0.0194212	0.389523	0.0111874	0.037779	0.767132	0.062238	0.0599125	0.29889	22.8784
Genus	1434	genus.Flavonifractor.id.2059	rs806808	10	32092258		T	C	0.0667272	0.0136557	1.17972e-06	-0.00503155	0.0158361	0.750692	0.0250959	0.0307467	0.414377	-0.0189509	0.0490273	0.699098	23.8767
Genus	1435	genus.Fusicatenibacter.id.11305	rs10439674	21	41309465	FAM3B	A	G	-0.0572129	0.0130007	7.68485e-06	0.0140825	0.0194878	0.469905	-0.020016	0.0378969	0.597382	0.0387987	0.0602794	0.519803	19.3667
Genus	1436	genus.Fusicatenibacter.id.11305	rs167879	20	57362310	RAE1	C	T	-0.0659543	0.0148763	5.86893e-06	-0.00757216	0.0220974	0.731845	-0.0284024	0.0427737	0.50668	-0.023649	0.0682613	0.729006	19.6562
Genus	1437	genus.Fusicatenibacter.id.11305	rs1864685	17	72725643	SLC39A11	A	C	-0.0494799	0.0108105	4.96161e-06	0.0173538	0.0159689	0.277156	0.0133341	0.0309504	0.666598	0.0148334	0.0493806	0.76388	20.9492
Genus	1438	genus.Fusicatenibacter.id.11305	rs2025938	10	110417361		G	A	-0.0967298	0.0205426	2.98832e-06	-0.0739794	0.0318386	0.0201479	-0.0304721	0.0613852	0.619607	-0.0933067	0.098147	0.341765	22.1723
Genus	1439	genus.Fusicatenibacter.id.11305	rs206581	18	10370599	ENSG00000264876	A	G	-0.0568339	0.0127894	8.95756e-06	-0.0317849	0.0190783	0.0957084	-0.0331699	0.0369412	0.369233	-0.0589476	0.0589564	0.317383	19.7476
Genus	1440	genus.Fusicatenibacter.id.11305	rs2132128	8	15503209	TUSC3	G	A	-0.0771914	0.0160344	1.07686e-06	-0.0468302	0.0262233	0.0741276	-0.0961901	0.0507959	0.0582707	-0.0399396	0.0810014	0.621961	23.1755
Genus	1441	genus.Fusicatenibacter.id.11305	rs3303	10	118687917	CACUL1	T	C	-0.0953657	0.020407	3.93891e-06	0.0506701	0.0322391	0.116021	0.00902362	0.062655	0.885484	0.0266726	0.0996826	0.789027	21.8387
Genus	1442	genus.Fusicatenibacter.id.11305	rs4378146	1	24601134	NCMAP	A	C	-0.0616691	0.0125259	7.20451e-07	0.0305877	0.017997	0.0892072	0.0629329	0.0349672	0.0718969	0.0790085	0.0555508	0.154946	24.2392
Genus	1443	genus.Fusicatenibacter.id.11305	rs60254196	7	149159628	ZNF398	A	G	-0.0492427	0.0109365	5.46739e-06	-0.00887866	0.0157728	0.573497	-0.0108394	0.0305837	0.723024	-0.0447321	0.0487704	0.35904	20.2735
Genus	1444	genus.Fusicatenibacter.id.11305	rs62187631	2	225784854		T	C	-0.0710571	0.015924	4.54526e-06	0.0171892	0.0198976	0.387652	0.0585626	0.0385378	0.128609	-0.0862244	0.0612588	0.159267	19.9118
Genus	1445	genus.Fusicatenibacter.id.11305	rs62353480	5	29594893		A	G	-0.0701397	0.0145589	1.56768e-06	-0.00874163	0.0208917	0.675636	-0.0293948	0.0405274	0.468263	-0.00683753	0.064811	0.915979	23.2098
Genus	1446	genus.Fusicatenibacter.id.11305	rs6515626	20	25276365	PYGB	G	A	0.141575	0.0313559	7.28654e-06	-0.0375436	0.0313167	0.230592	-0.0356578	0.060663	0.556666	-0.0779606	0.0966387	0.419827	20.3862
Genus	1447	genus.Fusicatenibacter.id.11305	rs704418	3	64267127	PRICKLE2	T	C	0.0739124	0.0151073	7.77428e-07	-0.000742988	0.0238357	0.975133	0.00174148	0.0461151	0.969876	0.00422277	0.0734945	0.954181	23.9366
Genus	1448	genus.Fusicatenibacter.id.11305	rs73103914	12	58264528		A	G	-0.0597324	0.0134458	8.29563e-06	-0.0047943	0.0218787	0.826548	-0.00422575	0.0423675	0.92055	-0.0195737	0.0677433	0.772627	19.7355
Genus	1449	genus.Fusicatenibacter.id.11305	rs792108	2	5392660		T	C	-0.0508345	0.0113843	8.49535e-06	0.00199045	0.0159489	0.900681	0.0199597	0.0309279	0.518693	0.0190387	0.0493184	0.69947	19.939
Genus	1450	genus.Fusicatenibacter.id.11305	rs8028026	15	87809984		A	G	-0.0792146	0.0180505	8.0633e-06	-0.015485	0.0271403	0.568302	-0.0589534	0.0524341	0.260872	-0.00984587	0.083631	0.906282	19.259
Genus	1451	genus.Fusicatenibacter.id.11305	rs8063430	16	73787906	ZFHX3	T	C	-0.104026	0.022217	4.9289e-06	-0.0284295	0.0360867	0.430807	-0.0665359	0.0699326	0.341386	-0.0372086	0.111813	0.739304	21.9239
Genus	1452	genus.Fusicatenibacter.id.11305	rs9905659	17	72701205	SLC39A11	G	A	-0.061617	0.0136576	7.30993e-06	-0.00987365	0.0202657	0.626109	0.0155197	0.039317	0.69304	-0.0101738	0.0625968	0.870889	20.3542
Genus	1453	genus.Gordonibacter.id.821	rs13412653	2	29935628	ENSG00000288553	A	C	0.107597	0.0239228	8.61141e-06	0.0325853	0.0161945	0.0442079	0.0544779	0.0314273	0.0830137	0.0349119	0.0499877	0.484921	20.2293
Genus	1454	genus.Gordonibacter.id.821	rs16955299	17	54879849		G	A	-0.196423	0.0433538	6.37019e-06	0.00259013	0.0263168	0.921598	-0.0091726	0.0509839	0.857222	-0.0302817	0.0815009	0.710228	20.5272
Genus	1455	genus.Gordonibacter.id.821	rs322296	7	137252442	PTN	G	A	0.17869	0.037722	4.02422e-06	0.0337133	0.0299926	0.26099	-0.0314389	0.0581455	0.588719	-0.0674086	0.0927853	0.467532	22.4393
Genus	1456	genus.Gordonibacter.id.821	rs35042269	4	8140880	ABLIM2	C	A	-0.180293	0.0403296	8.10852e-06	-0.021903	0.0248113	0.377354	-0.0179016	0.0482413	0.710573	-0.159407	0.0770242	0.0384928	19.9852
Genus	1457	genus.Gordonibacter.id.821	rs3765837	1	210455105	HHAT	T	G	-0.190729	0.0433608	7.16906e-06	0.0504264	0.030417	0.0973509	0.160981	0.0558649	0.00395649	-0.0415656	0.0930809	0.655197	19.348
Genus	1458	genus.Gordonibacter.id.821	rs4596722	9	86172229		A	G	0.102908	0.0231571	9.0568e-06	0.0464031	0.0156676	0.00305921	0.0704939	0.030404	0.0204183	0.110997	0.0484161	0.0218726	19.7484
Genus	1459	genus.Gordonibacter.id.821	rs72714787	4	135847346		C	A	0.181405	0.0377102	1.42889e-06	-0.0186998	0.0231729	0.419685	0.0267752	0.0448884	0.550852	-0.0234747	0.0713503	0.742151	23.1409
Genus	1460	genus.Gordonibacter.id.821	rs72939513	1	82670413	ENSG00000233290	A	G	-0.21399	0.0490592	7.98199e-06	0.0124089	0.0357429	0.728464	-0.0274151	0.0693928	0.692791	0.0422887	0.111086	0.703437	19.0259
Genus	1461	genus.Gordonibacter.id.821	rs7294633	12	28871601		C	T	0.12867	0.0249946	3.43763e-07	0.013561	0.0176896	0.443313	-0.00593842	0.0343425	0.862716	-0.0272352	0.0546585	0.618287	26.5009
Genus	1462	genus.Gordonibacter.id.821	rs768830	7	18930984	HDAC9	G	A	0.149852	0.0333315	7.75583e-06	0.0127923	0.0216112	0.5539	0.036092	0.0419839	0.389974	-0.00307246	0.0667438	0.963283	20.2124
Genus	1463	genus.Haemophilus.id.3698	rs10781340	9	76137254	PCSK5	G	A	0.0948915	0.0203221	4.32266e-06	0.0451729	0.0238906	0.0586476	0.0690894	0.0463663	0.136204	0.0142687	0.0738062	0.846703	21.8031
Genus	1464	genus.Haemophilus.id.3698	rs111582866	16	48708578	ENSG00000260086	G	A	-0.124265	0.026016	1.27347e-06	-0.0329795	0.0278593	0.236497	-0.0764431	0.0540632	0.157374	0.0453409	0.0862155	0.598956	22.8149
Genus	1465	genus.Haemophilus.id.3698	rs35509	12	115055532		G	A	0.128249	0.0268779	2.00952e-06	0.0134238	0.0391864	0.731927	0.0103405	0.0760817	0.89189	-0.0602257	0.121263	0.619434	22.7676
Genus	1466	genus.Haemophilus.id.3698	rs4822728	22	26495842	TFIP11	T	C	0.0705861	0.0151388	3.47849e-06	0.0227205	0.0156716	0.147117	0.0189156	0.0303823	0.533558	0.0607845	0.0484274	0.209418	21.7399
Genus	1467	genus.Haemophilus.id.3698	rs76022354	10	92546628	IDE	C	T	0.244638	0.0505504	1.83031e-06	0.00490581	0.0360651	0.8918	0.0374502	0.0700097	0.592699	-0.257465	0.110961	0.0203236	23.4205
Genus	1468	genus.Haemophilus.id.3698	rs78909003	9	102887960		T	C	-0.246256	0.0503924	1.66745e-06	0.0411097	0.0346732	0.235766	-0.019623	0.0673716	0.770848	0.138125	0.107095	0.19714	23.8805
Genus	1469	genus.Haemophilus.id.3698	rs9328464	6	8350684	ENSG00000234763,ENSG00000285216	T	C	0.0723095	0.0148799	1.42269e-06	-0.0013435	0.0157321	0.931944	0.0226437	0.0305496	0.458566	0.0628972	0.0487102	0.196616	23.615
Genus	1470	genus.Haemophilus.id.3698	rs9382510	6	55583693		C	T	-0.093521	0.0172649	7.12051e-08	-0.00359214	0.0180877	0.842579	0.0676237	0.035048	0.0536735	-0.0967729	0.0559446	0.0836662	29.3422
Genus	1471	genus.Haemophilus.id.3698	rs9895850	17	66538895	PRKCA	T	C	-0.192957	0.0416755	2.1406e-06	0.0311878	0.0383531	0.416118	0.140169	0.0743137	0.0592707	0.201815	0.118465	0.0884586	21.4367
Genus	1472	genus.Holdemanella.id.11393	rs12513188	4	70135074	PRR27	G	A	0.0903906	0.0195276	4.6548e-06	-0.0258939	0.0176535	0.142434	-0.0194658	0.0342402	0.569691	-0.050058	0.0545695	0.358972	21.4263
Genus	1473	genus.Holdemanella.id.11393	rs17586763	13	50357927	DLEU1	T	C	-0.227285	0.0510135	7.71949e-06	-0.00498391	0.0356959	0.888959	-0.0372744	0.0690899	0.589538	0.179128	0.110796	0.105935	19.8504
Genus	1474	genus.Holdemanella.id.11393	rs1926302	1	64687657	CACHD1	G	A	-0.107972	0.0231421	7.50141e-06	0.014081	0.0187722	0.453195	0.0655689	0.0363946	0.0716061	-0.0411035	0.0581343	0.479539	21.7679
Genus	1475	genus.Holdemanella.id.11393	rs34187114	8	137611390	ENSG00000285817	C	A	-0.104505	0.022601	5.13495e-06	0.00448419	0.0250171	0.857745	-0.0633138	0.0486258	0.192896	0.0113867	0.07784	0.883697	21.3807
Genus	1476	genus.Holdemanella.id.11393	rs35228298	3	85343732	CADM2	G	A	0.0934832	0.0202886	7.29849e-06	-0.00572991	0.0214387	0.789262	-0.0486328	0.0415608	0.241937	0.0597086	0.0661309	0.366587	21.2307
Genus	1477	genus.Holdemanella.id.11393	rs4541991	9	102242553		T	C	-0.0927334	0.0194435	2.10094e-06	0.00592305	0.0167419	0.723499	0.0411541	0.0324463	0.204664	-0.0228685	0.0517677	0.658669	22.747
Genus	1478	genus.Holdemanella.id.11393	rs607782	6	4148375	ECI2-DT	T	C	-0.0854214	0.0172515	7.19447e-07	-0.019139	0.0162957	0.240204	-0.00962969	0.031588	0.760479	0.00799252	0.0504307	0.874074	24.5177
Genus	1479	genus.Holdemanella.id.11393	rs62113381	19	7603339	CAMSAP3	T	C	-0.105447	0.0232029	5.53879e-06	-0.00895127	0.0232739	0.700529	-0.0148001	0.045036	0.742436	0.0777901	0.0720416	0.280233	20.6531
Genus	1480	genus.Holdemanella.id.11393	rs73011279	19	14909283		T	C	-0.0961669	0.0199336	1.36046e-06	-0.00189218	0.0187169	0.919476	-0.0323892	0.0363417	0.372799	0.0172095	0.0578739	0.766189	23.2744
Genus	1481	genus.Holdemanella.id.11393	rs75764681	10	4452438		T	C	-0.283103	0.0598999	1.94273e-06	-0.0142168	0.0383594	0.710919	-0.0267767	0.0745426	0.719436	-0.0731813	0.119177	0.539178	22.3376
Genus	1482	genus.Holdemanella.id.11393	rs8113760	19	43347783		G	A	0.078999	0.01734	4.62395e-06	-0.0106671	0.0170044	0.530454	0.00323008	0.0329839	0.921989	-0.0353431	0.0525411	0.501154	20.7559
Genus	1483	genus.Holdemania.id.2157	rs10885477	10	113572654	HABP2	T	C	-0.135137	0.0301894	8.59833e-06	-0.017547	0.0360956	0.626878	0.074837	0.0699961	0.284997	-0.0914618	0.110928	0.409649	20.0372
Genus	1484	genus.Holdemania.id.2157	rs11080063	17	28462253	RSKR	G	A	-0.0665238	0.0149837	6.66887e-06	0.0233244	0.0159303	0.143153	0.00410295	0.0309543	0.894551	0.136501	0.0483269	0.00473489	19.7113
Genus	1485	genus.Holdemania.id.2157	rs111745969	15	92566992		A	G	0.120677	0.0265781	3.70776e-06	-0.0135243	0.0228992	0.554787	-0.0135512	0.0444711	0.76058	0.0226595	0.0708975	0.749264	20.6158
Genus	1486	genus.Holdemania.id.2157	rs113593397	8	122961600	ZHX2	A	G	-0.128935	0.0282526	9.35728e-06	0.00751994	0.0266432	0.777755	0.0819311	0.0515995	0.112325	-0.0777089	0.0822309	0.344655	20.8268
Genus	1487	genus.Holdemania.id.2157	rs116500994	13	81111408		G	T	-0.13755	0.0293386	2.34479e-06	0.0175017	0.0371757	0.637795	0.0601533	0.0720199	0.403587	-0.0122641	0.115377	0.915348	21.9809
Genus	1488	genus.Holdemania.id.2157	rs12701617	7	38253256		A	G	-0.0660617	0.0149427	9.51844e-06	0.00728009	0.0157181	0.643246	-0.0541657	0.0304944	0.075692	0.0859451	0.0485437	0.0766496	19.5453
Genus	1489	genus.Holdemania.id.2157	rs1867876	11	18746521	PTPN5	T	C	0.0842919	0.0162192	2.7388e-07	0.00879793	0.0170981	0.606865	0.0334617	0.0332006	0.31352	0.023639	0.0527965	0.654341	27.0093
Genus	1490	genus.Holdemania.id.2157	rs4146507	5	106873392	LINC01950	C	T	0.079488	0.0177002	7.22973e-06	0.0239908	0.0182446	0.188525	-0.00209255	0.0354424	0.952919	-0.024423	0.0565423	0.665783	20.1672
Genus	1491	genus.Holdemania.id.2157	rs73139538	7	63862767		G	A	-0.148594	0.0327469	7.77178e-06	0.0343091	0.0464862	0.460486	-0.0942776	0.0900722	0.295243	0.0892175	0.142038	0.529923	20.5901
Genus	1492	genus.Holdemania.id.2157	rs77293403	5	78092582	AP3B1	A	G	0.164556	0.0341775	1.77466e-06	0.012409	0.042565	0.770644	0.0174581	0.0827823	0.832972	0.0751331	0.132302	0.570109	23.182
Genus	1493	genus.Holdemania.id.2157	rs80149660	10	128110018	MKI67	C	T	-0.232987	0.0519183	6.04217e-06	0.0351536	0.0383756	0.359646	-0.0557806	0.0740998	0.451584	-0.0408625	0.118449	0.730108	20.1383
Genus	1494	genus.Holdemania.id.2157	rs9500080	6	105289447	PREP	C	T	0.0926764	0.0178886	4.08515e-07	-0.0111586	0.0208794	0.593044	0.0285294	0.0405731	0.481956	-0.0435089	0.0648623	0.502355	26.8402
Genus	1495	genus.Holdemania.id.2157	rs9529719	13	70282384		T	C	0.074038	0.0160494	5.96669e-06	-0.0323729	0.0167253	0.05292	-0.0498395	0.0324567	0.124644	-0.12801	0.0517871	0.0134416	21.2809
Genus	1496	genus.Holdemania.id.2157	rs967319	3	60629947	FHIT	T	C	0.0788638	0.0176744	8.38155e-06	0.0089988	0.018339	0.623643	0.0100708	0.0355345	0.776862	-0.0545351	0.0565371	0.33475	19.9098
Genus	1497	genus.Howardella.id.2000	rs10048062	15	97933690		C	T	-0.147352	0.0336531	8.58873e-06	-0.0365844	0.027772	0.187734	0.0189777	0.0537736	0.724149	-0.0172701	0.0854917	0.83991	19.1718
Genus	1498	genus.Howardella.id.2000	rs12452946	17	17349974		A	G	-0.105833	0.0228941	3.80393e-06	0.0136398	0.0156688	0.384024	0.0350001	0.0303912	0.249464	0.00138124	0.0483761	0.977222	21.3696
Genus	1499	genus.Howardella.id.2000	rs1484873	18	45627020	SLC14A2	A	G	-0.227831	0.046335	2.55918e-06	0.0092808	0.0218287	0.670717	-0.0242787	0.0423092	0.566075	0.0838394	0.0673334	0.213081	24.1773
Genus	1500	genus.Howardella.id.2000	rs17167098	7	133469602	EXOC4	G	A	-0.169366	0.0352068	1.12323e-06	0.0200522	0.0228451	0.380081	-0.0214295	0.0443131	0.628675	-0.0390757	0.070592	0.579892	23.1419
Genus	1501	genus.Howardella.id.2000	rs2154047	14	94986460		C	A	-0.192557	0.0420093	9.97042e-06	0.0400668	0.0275704	0.146153	0.0237976	0.0536833	0.657552	0.0670322	0.0853538	0.432251	21.0101
Genus	1502	genus.Howardella.id.2000	rs36081916	7	93898102	GNGT1	T	C	-0.18123	0.0402987	4.7004e-06	-0.0165311	0.0279256	0.55387	0.04986	0.0541796	0.357431	-0.116666	0.0861551	0.175691	20.2244
Genus	1503	genus.Howardella.id.2000	rs3791893	2	217954673	TNS1	A	G	0.147035	0.034023	9.49716e-06	-0.0237977	0.0224058	0.28818	-0.00750849	0.0434695	0.862864	-0.110012	0.0690741	0.111233	18.6766
Genus	1504	genus.Howardella.id.2000	rs609430	4	168257164	DDX60	T	G	-0.112045	0.0239328	3.34484e-06	0.0277249	0.016424	0.0913987	0.0221757	0.0318719	0.486569	0.0247292	0.0508528	0.626762	21.918
Genus	1505	genus.Howardella.id.2000	rs672217	18	62457901		G	A	0.164146	0.0349993	3.52468e-06	0.0292531	0.019702	0.137601	-0.00450268	0.038293	0.906396	0.0702252	0.0609456	0.249214	21.9959
Genus	1506	genus.Hungatella.id.11306	rs10044993	5	59128613	PDE4D	C	A	0.139547	0.0316748	8.06668e-06	-0.0187982	0.0282683	0.506056	-0.0312577	0.0549887	0.569736	0.0324356	0.0875382	0.710988	19.4095
Genus	1507	genus.Hungatella.id.11306	rs13128780	4	165137846	TMEM192	T	C	-0.149725	0.0312777	1.74998e-06	-0.0057679	0.02003	0.773375	-0.006701	0.0388721	0.863134	0.0668885	0.0621214	0.281598	22.915
Genus	1508	genus.Hungatella.id.11306	rs13249325	8	14996016	SGCZ	T	G	-0.100023	0.0225883	9.69162e-06	-0.0115875	0.0157054	0.460636	0.0271901	0.0304583	0.372019	0.0429302	0.0485795	0.376854	19.6078
Genus	1509	genus.Hungatella.id.11306	rs17092615	14	95507282	SYNE3	G	A	0.152235	0.0337867	7.37677e-06	0.00827291	0.0226117	0.714463	-0.0200677	0.0438479	0.647192	0.00494253	0.069721	0.943485	20.3018
Genus	1510	genus.Hungatella.id.11306	rs72759041	15	89034145		G	T	-0.126025	0.0282242	3.86095e-06	-0.0160729	0.0193576	0.406359	-0.0138051	0.0375573	0.713191	-0.145905	0.0599071	0.0148703	19.9374
Genus	1511	genus.Intestinibacter.id.11345	rs10805326	4	14322999		G	A	0.0775151	0.0139665	3.54544e-08	6.05269e-06	0.0172202	0.99972	-0.0123082	0.0334032	0.71252	-0.0881868	0.0531851	0.0972949	30.8034
Genus	1512	genus.Intestinibacter.id.11345	rs11109097	12	97534659	RMST	C	T	0.0624272	0.0138539	5.49484e-06	0.0045744	0.01582	0.772464	0.0101782	0.0306688	0.739985	-0.0174841	0.0487938	0.720099	20.305
Genus	1513	genus.Intestinibacter.id.11345	rs118030283	16	5943075	RBFOX1	G	A	-0.151829	0.0324471	2.67439e-06	0.0486155	0.0375802	0.195788	0.104601	0.073029	0.152053	0.0242056	0.116087	0.834828	21.8956
Genus	1514	genus.Intestinibacter.id.11345	rs16938435	9	21502924	MIR31HG	T	C	-0.112189	0.0235439	1.80097e-06	-0.00258416	0.0264054	0.92204	-0.0533359	0.0512287	0.297814	-0.00527983	0.0815751	0.948394	22.706
Genus	1515	genus.Intestinibacter.id.11345	rs2098844	11	127833265		C	T	-0.0575295	0.0128416	6.78879e-06	-0.013551	0.0162876	0.405419	-0.013346	0.0316102	0.672876	-0.0818506	0.0503606	0.104101	20.0699
Genus	1516	genus.Intestinibacter.id.11345	rs2702387	4	178440108		A	G	0.0608559	0.0132145	4.25994e-06	-0.0419049	0.0159696	0.0086892	-0.0322168	0.0309178	0.297406	-0.0355921	0.0493093	0.470409	21.2081
Genus	1517	genus.Intestinibacter.id.11345	rs4327025	15	91903453	SLCO3A1	G	A	-0.0810346	0.0154397	1.64326e-07	-0.0304465	0.0201502	0.130794	-0.0936838	0.0390641	0.0164756	-0.0478423	0.0621594	0.441494	27.5464
Genus	1518	genus.Intestinibacter.id.11345	rs447950	5	149466863		A	G	0.0628342	0.0136652	5.63911e-06	-0.00655071	0.0161927	0.68581	-0.0536386	0.0314006	0.0875992	0.0451026	0.0501685	0.36864	21.1426
Genus	1519	genus.Intestinibacter.id.11345	rs478972	11	125793289		T	C	-0.142681	0.0297116	1.81991e-06	-0.00420176	0.0270704	0.876651	0.0249463	0.0525496	0.634987	0.111519	0.0837296	0.182895	23.0611
Genus	1520	genus.Intestinibacter.id.11345	rs6062862	20	62693871		A	G	0.0924508	0.0204658	6.67984e-06	-0.013884	0.0284337	0.625343	0.0246236	0.0552909	0.65607	0.0476666	0.0879266	0.587737	20.4063
Genus	1521	genus.Intestinibacter.id.11345	rs62430350	6	170609106		T	C	0.151096	0.0351476	6.84229e-06	-0.0181936	0.0416132	0.661962	-0.0542656	0.0803071	0.499214	0.0668039	0.12912	0.604892	18.4805
Genus	1522	genus.Intestinibacter.id.11345	rs68093214	3	70608634		C	T	0.0662258	0.0149877	9.25769e-06	-0.024606	0.0183141	0.179091	-0.0211771	0.0355308	0.551162	-0.0174041	0.0566354	0.758614	19.5246
Genus	1523	genus.Intestinibacter.id.11345	rs6875660	5	160259249	CCNJL	C	T	0.0890455	0.0193905	3.05781e-06	0.0174485	0.032936	0.596271	0.080779	0.0639735	0.206699	-0.0766609	0.101525	0.450191	21.0885
Genus	1524	genus.Intestinibacter.id.11345	rs893394	2	19855210		G	A	0.0583322	0.0130729	7.85038e-06	0.0124119	0.0159819	0.437383	-0.0196613	0.0309965	0.52588	-0.0460305	0.0493259	0.350721	19.9099
Genus	1525	genus.Intestinibacter.id.11345	rs9348442	6	10303712		C	T	0.099082	0.0221625	6.25936e-06	0.00690579	0.0235007	0.768868	-0.00208644	0.0455997	0.963505	-0.00936022	0.0721674	0.896803	19.9871
Genus	1526	genus.Intestinimonas.id.2062	rs10262702	7	67425856		T	C	0.0918017	0.0194885	2.06073e-06	0.0404604	0.0238303	0.0895344	0.106668	0.0463318	0.0213206	0.137087	0.0736118	0.0625605	22.1894
Genus	1527	genus.Intestinimonas.id.2062	rs11258178	10	13082513	CCDC3	A	G	0.0660742	0.0134139	6.98195e-07	0.00380317	0.0157145	0.808767	0.0467771	0.0305126	0.125266	-0.00583839	0.04859	0.904359	24.2636
Genus	1528	genus.Intestinimonas.id.2062	rs12226153	11	94631127	PIWIL4-AS1	A	G	-0.151142	0.0306922	5.12171e-07	0.0172302	0.0677707	0.799308	-0.0861852	0.132558	0.515581	0.368443	0.210537	0.0801161	24.2502
Genus	1529	genus.Intestinimonas.id.2062	rs17067892	8	3906018	CSMD1	C	T	0.107194	0.0250013	6.37926e-06	-0.000442407	0.0277708	0.98729	-0.0282183	0.053983	0.601164	-0.0885502	0.0862051	0.304325	18.3828
Genus	1530	genus.Intestinimonas.id.2062	rs1859797	7	21967685		G	A	0.060368	0.0131793	4.12235e-06	-0.0125004	0.0157447	0.427229	0.00680265	0.0305479	0.823779	0.0227204	0.0486112	0.64022	20.9812
Genus	1531	genus.Intestinimonas.id.2062	rs2276760	3	150903169	MINDY4B,CLRN1-AS1,ENSG00000243273,ENSG00000260234	A	G	-0.0685234	0.0152546	7.84062e-06	0.00220691	0.0183269	0.904151	0.00855964	0.035556	0.809759	0.00411556	0.0566845	0.942121	20.178
Genus	1532	genus.Intestinimonas.id.2062	rs2731794	5	17209282	BASP1,BASP1-AS1	C	T	0.120632	0.0257529	1.91744e-06	-0.0571014	0.0435129	0.189424	-0.0629419	0.083936	0.453327	0.0513468	0.133343	0.700184	21.9418
Genus	1533	genus.Intestinimonas.id.2062	rs2930225	16	85294296	GSE1,ENSG00000287787	G	T	0.0729524	0.0152948	1.34622e-06	0.0107372	0.0185508	0.562725	-0.0115771	0.03594	0.747359	-0.0791183	0.0572892	0.167269	22.7504
Genus	1534	genus.Intestinimonas.id.2062	rs4113676	20	6238275		A	C	-0.218507	0.0490152	7.41635e-06	0.0263397	0.0677033	0.697243	0.191646	0.130858	0.143046	0.226658	0.208526	0.277057	19.8733
Genus	1535	genus.Intestinimonas.id.2062	rs4784055	16	58784866	ENSG00000245768	T	C	-0.175324	0.038599	8.71812e-07	-0.0145502	0.0358951	0.685218	-0.0389481	0.0695898	0.575697	0.000132974	0.11077	0.999042	20.6315
Genus	1536	genus.Intestinimonas.id.2062	rs62240188	3	10569458	ATP2B2,ATP2B2-IT1	G	A	0.130074	0.0267179	2.20308e-06	0.0381801	0.0269097	0.15595	0.0613237	0.0522326	0.240375	0.0826382	0.0834355	0.321957	23.7014
Genus	1537	genus.Intestinimonas.id.2062	rs6934519	6	66490909		C	T	0.0692373	0.0151154	8.56956e-06	0.0291478	0.017877	0.103005	0.0607294	0.034715	0.0802269	0.00729794	0.0553425	0.895088	20.9818
Genus	1538	genus.Intestinimonas.id.2062	rs716604	2	6373956	LINC01247	A	G	0.0818068	0.0165992	8.5663e-07	-0.0127401	0.0185625	0.492501	-0.019342	0.0360538	0.59163	0.0136302	0.0573528	0.812148	24.2886
Genus	1539	genus.Intestinimonas.id.2062	rs7170984	15	93276506	ENSG00000257060	T	C	-0.0658116	0.0140767	2.98356e-06	-0.00912258	0.0174286	0.600678	-0.0375628	0.0337618	0.265887	0.0186503	0.0539144	0.7294	21.8575
Genus	1540	genus.Intestinimonas.id.2062	rs72982915	2	140140519		C	T	0.183158	0.0402743	4.91157e-06	0.000900344	0.0339336	0.978833	-0.0350277	0.0658248	0.594633	-0.0916049	0.105356	0.384583	20.6822
Genus	1541	genus.Intestinimonas.id.2062	rs9823439	3	17146010	ENSG00000285731	T	C	-0.0581947	0.0131455	9.85876e-06	-0.0099589	0.0157928	0.528305	-0.019393	0.0306437	0.526829	-0.0430234	0.0488568	0.378533	19.5982
Genus	1542	genus.Lachnoclostridium.id.11308	rs1031599	3	66675401		G	T	-0.078627	0.0175644	6.31376e-06	0.00573877	0.0322382	0.858714	0.0163257	0.0625443	0.794072	-0.0218435	0.0991155	0.825572	20.039
Genus	1543	genus.Lachnoclostridium.id.11308	rs12566975	1	185122219	TRMT1L	T	C	-0.0468097	0.0105787	9.57204e-06	-0.0123705	0.0157067	0.430932	-0.0146667	0.0304571	0.630124	0.0325699	0.0484775	0.501676	19.5798
Genus	1544	genus.Lachnoclostridium.id.11308	rs1528479	2	166387541	SCN1A-AS1	G	A	-0.0497798	0.0111919	9.63976e-06	-0.00440594	0.0162735	0.786589	0.00283876	0.0315187	0.928235	0.00368477	0.0502771	0.941576	19.7832
Genus	1545	genus.Lachnoclostridium.id.11308	rs1997204	12	101652817	MYBPC1,ENSG00000257514	T	C	-0.108075	0.0242022	5.97081e-06	0.0510311	0.0377209	0.1761	0.13675	0.0734642	0.0626816	-0.0430901	0.11664	0.711808	19.9406
Genus	1546	genus.Lachnoclostridium.id.11308	rs2385421	18	22163494		A	G	0.0746186	0.0180734	7.13717e-06	0.00739111	0.0242547	0.760573	-0.0137236	0.0471139	0.770832	-0.140271	0.0750202	0.0615149	17.0457
Genus	1547	genus.Lachnoclostridium.id.11308	rs3821998	4	38692945	KLF3	C	A	-0.0864066	0.0192519	6.72052e-06	-0.0192091	0.0255215	0.451653	0.0575757	0.0495395	0.245147	-0.155799	0.0790661	0.048782	20.1439
Genus	1548	genus.Lachnoclostridium.id.11308	rs4738679	8	58457761		G	A	-0.0520267	0.011404	4.41754e-06	-0.0187916	0.0160792	0.242528	-0.0537628	0.0311878	0.0847364	-0.00797196	0.0496901	0.87254	20.813
Genus	1549	genus.Lachnoclostridium.id.11308	rs6112314	20	19320202	SLC24A3	A	C	-0.0561715	0.0108174	2.43212e-07	0.00524947	0.0166487	0.752529	0.0345739	0.0322501	0.283696	0.0235017	0.0514939	0.648104	26.964
Genus	1550	genus.Lachnoclostridium.id.11308	rs615997	3	22996295		T	C	0.0511752	0.0106491	2.02677e-06	0.0170855	0.0156215	0.274079	-0.00831957	0.0302958	0.783615	-0.05976	0.0482234	0.215259	23.0939
Genus	1551	genus.Lachnoclostridium.id.11308	rs62285313	3	177752244	LINC00578	A	G	0.0864203	0.0181565	1.58331e-06	-0.0463216	0.0266545	0.0822375	-0.020632	0.0516361	0.689476	-0.0751859	0.0823015	0.360957	22.6551
Genus	1552	genus.Lachnoclostridium.id.11308	rs72829893	17	48617179	HOXB7	G	T	0.117472	0.0268103	5.57766e-06	-0.0189954	0.0257836	0.461289	-0.0691554	0.0498963	0.165752	-0.110262	0.0796017	0.166001	19.1985
Genus	1553	genus.Lachnoclostridium.id.11308	rs78068103	17	13912842	COX10-DT	A	G	0.0886199	0.0194248	3.66519e-06	0.0191108	0.0244618	0.434657	0.00952032	0.0474508	0.840983	0.101705	0.0753195	0.176914	20.8137
Genus	1554	genus.Lachnoclostridium.id.11308	rs789029	18	1053251	ENSG00000263551	C	T	-0.0641288	0.0137974	3.75328e-06	0.00594076	0.0226271	0.792897	0.0184619	0.0438171	0.673507	-0.0417763	0.0699146	0.550151	21.6029
Genus	1555	genus.Lachnospira.id.2004	rs13157098	5	177375249		A	G	-0.0768058	0.0155312	5.99315e-07	0.0296169	0.0213278	0.164938	0.0294159	0.0414043	0.477422	0.0410157	0.0660562	0.534651	24.4556
Genus	1556	genus.Lachnospira.id.2004	rs159484	4	111074471	ENSG00000288692	G	A	0.0794668	0.0176999	6.67622e-06	0.0137561	0.0301371	0.648066	-0.0778047	0.0586878	0.184926	0.102641	0.0928818	0.269129	20.1573
Genus	1557	genus.Lachnospira.id.2004	rs2520509	12	90612737	LINC02822	A	G	0.0519063	0.011578	7.41854e-06	0.0041025	0.0172505	0.812021	0.00859558	0.0334898	0.797439	-0.0470933	0.0534497	0.378277	20.099
Genus	1558	genus.Lachnospira.id.2004	rs4686798	3	186727647	KNG1,HRG-AS1	T	C	0.0531826	0.0113747	2.73936e-06	0.00677448	0.0163165	0.678	0.0147758	0.0316499	0.640606	-0.00840108	0.050334	0.867444	21.8603
Genus	1559	genus.Lachnospira.id.2004	rs4923324	11	25941343		G	A	-0.0617321	0.0133387	2.43593e-06	0.0447192	0.0213121	0.035879	0.022508	0.0414255	0.586897	0.0240507	0.0660809	0.71589	21.4189
Genus	1560	genus.Lachnospira.id.2004	rs56791201	2	57474525		T	C	0.051823	0.0110697	2.92823e-06	0.000735014	0.0163115	0.964059	0.00397286	0.0316461	0.900096	0.0120133	0.0504137	0.811654	21.9167
Genus	1561	genus.LachnospiraceaeFCS020group.id.11314	rs10093861	8	120232167	COL14A1	G	A	-0.0568869	0.0121152	3.05624e-06	-0.000736428	0.0159563	0.963189	-0.0537174	0.0309767	0.0828953	0.06319	0.0493835	0.200693	22.0477
Genus	1562	genus.LachnospiraceaeFCS020group.id.11314	rs1254846	10	43850646	LINC00840	G	A	0.105963	0.0232501	5.59664e-06	-0.0332611	0.0223437	0.136589	-0.0640599	0.043378	0.139734	-0.0775867	0.0691164	0.261628	20.7709
Genus	1563	genus.LachnospiraceaeFCS020group.id.11314	rs1363769	19	17754496	FCHO1	T	C	-0.200628	0.0449372	1.58163e-06	-0.0337975	0.0449589	0.452206	-0.0212609	0.086952	0.806833	-0.0634986	0.138708	0.647107	19.933
Genus	1564	genus.LachnospiraceaeFCS020group.id.11314	rs2322265	4	165666933	ENSG00000287424	C	T	-0.0666305	0.0141577	5.20809e-06	-0.00244246	0.0179067	0.891506	-0.00931144	0.0346503	0.788141	-0.043371	0.0553092	0.432949	22.1495
Genus	1565	genus.LachnospiraceaeFCS020group.id.11314	rs2862811	3	166278627		T	C	0.0564927	0.0121736	3.91911e-06	-0.0013278	0.0171065	0.93813	-0.0142724	0.0331861	0.667143	-0.00526376	0.052927	0.920778	21.5351
Genus	1566	genus.LachnospiraceaeFCS020group.id.11314	rs35035870	11	3227646	MRGPRE,ENSG00000224513	T	C	-0.190615	0.0414403	2.62028e-06	0.0538282	0.0405654	0.184526	0.0601248	0.0788554	0.44578	0.0956613	0.126257	0.448648	21.1578
Genus	1567	genus.LachnospiraceaeFCS020group.id.11314	rs3999074	10	63803887	ENSG00000228566	G	T	-0.0550587	0.0121847	6.55048e-06	0.0111848	0.0157053	0.476364	0.0223868	0.0304822	0.462692	-0.0172317	0.0486025	0.722931	20.4185
Genus	1568	genus.LachnospiraceaeFCS020group.id.11314	rs4452603	6	71256565	ENSG00000232295	T	G	0.0604208	0.0135965	8.9819e-06	-0.0159353	0.0177707	0.369868	-0.00356119	0.0344727	0.917721	0.0152614	0.0549574	0.781246	19.748
Genus	1569	genus.LachnospiraceaeFCS020group.id.11314	rs7249113	19	2571234	GNG7	G	A	0.0679483	0.0133496	3.72097e-07	-0.00989686	0.0171883	0.564757	-0.0142772	0.033308	0.668185	-0.0909894	0.0531084	0.0866623	25.9073
Genus	1570	genus.LachnospiraceaeFCS020group.id.11314	rs72793667	2	53719294	ASB3	A	G	-0.116881	0.0246589	1.63421e-06	-0.0101359	0.0402784	0.801314	-0.0133934	0.0781686	0.863957	-0.110039	0.124967	0.378564	22.4667
Genus	1571	genus.LachnospiraceaeFCS020group.id.11314	rs9308097	4	164865326		A	G	0.055381	0.0123659	7.4729e-06	-0.0226164	0.0156374	0.148092	-0.0245143	0.030357	0.41936	-0.029279	0.0483624	0.544908	20.0571
Genus	1572	genus.LachnospiraceaeFCS020group.id.11314	rs9788306	13	39845177		C	T	-0.062804	0.0130744	1.38618e-06	-0.0180256	0.0173335	0.298373	0.0443475	0.0336737	0.187846	-0.0784666	0.0536141	0.143318	23.0743
Genus	1573	genus.LachnospiraceaeNC2004group.id.11316	rs117467633	17	21254094		T	C	-0.169687	0.0383169	9.13317e-06	-0.0103824	0.0409889	0.800038	0.0523452	0.0794135	0.509801	-0.051408	0.125917	0.683076	19.6119
Genus	1574	genus.LachnospiraceaeNC2004group.id.11316	rs12127733	1	234021975	SLC35F3	G	A	0.115182	0.0246006	3.10594e-06	-0.00217811	0.0204262	0.91508	-0.0334391	0.0396536	0.399072	0.077416	0.0631445	0.220194	21.9217
Genus	1575	genus.LachnospiraceaeNC2004group.id.11316	rs12208226	6	22725679		C	A	-0.154739	0.0340372	9.7484e-06	0.0371285	0.0254044	0.143878	0.0113639	0.0492287	0.817439	0.124881	0.0782723	0.110606	20.6677
Genus	1576	genus.LachnospiraceaeNC2004group.id.11316	rs12863463	13	46938056		G	A	-0.156365	0.0345372	6.03984e-06	0.00267407	0.0293531	0.927413	-0.0226388	0.056988	0.69118	0.119457	0.0906581	0.187616	20.4977
Genus	1577	genus.LachnospiraceaeNC2004group.id.11316	rs17067076	18	60561853		G	A	-0.154631	0.0352194	5.61206e-06	-0.0310299	0.0244294	0.204018	-0.0343876	0.0474658	0.468777	-0.05907	0.0753546	0.433103	19.2767
Genus	1578	genus.LachnospiraceaeNC2004group.id.11316	rs1928659	9	29334139		T	C	0.102522	0.0226445	6.17241e-06	-0.00591911	0.0195943	0.762588	0.000639065	0.0379912	0.986579	0.0767537	0.0605726	0.205107	20.4978
Genus	1579	genus.LachnospiraceaeNC2004group.id.11316	rs1929743	13	76255426		T	C	0.0837206	0.0190318	9.0551e-06	-0.0287846	0.0165565	0.0821126	-0.0300629	0.0321264	0.349392	-0.0713671	0.0510568	0.162174	19.351
Genus	1580	genus.LachnospiraceaeNC2004group.id.11316	rs3756315	5	150165159		A	G	-0.0883469	0.0188397	3.32583e-06	0.00266164	0.0171358	0.876564	0.00336241	0.0332523	0.919457	-0.0290636	0.0530429	0.583743	21.9905
Genus	1581	genus.LachnospiraceaeNC2004group.id.11316	rs6116753	20	5350054	ENSG00000266908	G	A	0.0994748	0.0209139	2.9225e-06	0.0029061	0.0204737	0.887125	0.0366731	0.0397817	0.356603	0.0355595	0.0632696	0.574095	22.6233
Genus	1582	genus.LachnospiraceaeND3007group.id.11317	rs2861203	3	173232763	ENSG00000237473	G	A	0.0572304	0.0127279	7.36931e-06	0.0120433	0.0171858	0.483447	0.0931395	0.0328375	0.00456289	0.0266604	0.0531325	0.615829	20.2181
Genus	1583	genus.LachnospiraceaeND3007group.id.11317	rs72776675	10	14095664	FRMD4A	T	C	-0.0647067	0.014797	8.71689e-06	0.00363935	0.020879	0.861624	-0.0108257	0.0406008	0.789749	0.054626	0.0645817	0.39764	19.1228
Genus	1584	genus.LachnospiraceaeND3007group.id.11317	rs9932954	16	1050633		A	G	-0.0561864	0.0115984	1.24882e-06	0.0051675	0.016617	0.755818	-0.00626477	0.0322447	0.84595	0.0343864	0.0514861	0.504213	23.4674
Genus	1585	genus.LachnospiraceaeNK4A136group.id.11319	rs10952110	7	8458292	NXPH1	G	T	0.0487709	0.0109614	9.08113e-06	-0.00947085	0.0158224	0.549459	-0.0471858	0.030711	0.124429	0.0292165	0.0488744	0.549981	19.7964
Genus	1586	genus.LachnospiraceaeNK4A136group.id.11319	rs11263806	17	36882840	LHX1-DT	A	G	-0.0524615	0.0116758	5.06517e-06	-0.00530964	0.0165634	0.748542	0.0228903	0.0320908	0.47566	-0.0577125	0.0511984	0.259644	20.1887
Genus	1587	genus.LachnospiraceaeNK4A136group.id.11319	rs12611395	19	21623323		A	G	-0.0902532	0.0199652	5.83039e-06	-0.00379553	0.0256234	0.882242	0.046757	0.0496021	0.345865	0.0539784	0.079047	0.494692	20.4351
Genus	1588	genus.LachnospiraceaeNK4A136group.id.11319	rs160061	5	6116546		A	G	0.0513831	0.0108094	2.12198e-06	0.0309258	0.0156432	0.0480474	0.0319551	0.0303618	0.292582	0.0539643	0.0484115	0.264979	22.5963
Genus	1589	genus.LachnospiraceaeNK4A136group.id.11319	rs28540839	8	83822845		A	C	0.0508285	0.0110591	9.34319e-06	0.0193721	0.0156887	0.21691	0.00279674	0.0304277	0.926766	-0.0882244	0.0484307	0.0685062	21.1239
Genus	1590	genus.LachnospiraceaeNK4A136group.id.11319	rs2880566	17	31689634		T	C	0.0599578	0.0134693	5.61428e-06	0.0306494	0.0222075	0.167544	0.0278051	0.0431256	0.51909	0.0607443	0.0689282	0.378173	19.8155
Genus	1591	genus.LachnospiraceaeNK4A136group.id.11319	rs4955932	3	55147348		T	C	-0.0492283	0.0109388	7.05426e-06	0.00653119	0.0162313	0.687402	0.0220606	0.0315028	0.483757	0.0378067	0.0501102	0.450566	20.2531
Genus	1592	genus.LachnospiraceaeNK4A136group.id.11319	rs59805249	5	90994180	ADGRV1	T	C	0.0936162	0.0207982	9.45385e-06	-0.0133137	0.0270375	0.622425	-0.0158476	0.0525614	0.763027	-0.126311	0.0836883	0.131222	20.2605
Genus	1593	genus.LachnospiraceaeNK4A136group.id.11319	rs68104925	14	99711344	CYP46A1	T	C	-0.0549104	0.0115385	2.36779e-06	-0.0131956	0.0169938	0.437458	-0.000672232	0.0329732	0.983734	0.0250508	0.0524761	0.633095	22.647
Genus	1594	genus.LachnospiraceaeNK4A136group.id.11319	rs7073658	10	60415266	ANK3	T	G	-0.0499621	0.0109693	5.2691e-06	-0.0037231	0.0156843	0.812364	0.0235276	0.0304117	0.439146	0.0141843	0.0485042	0.769954	20.7456
Genus	1595	genus.LachnospiraceaeNK4A136group.id.11319	rs73044693	19	50752863		A	G	-0.10758	0.0229884	3.57256e-06	-0.0197565	0.0313711	0.528847	-0.0681433	0.060725	0.261793	0.0221946	0.0971443	0.81928	21.9
Genus	1596	genus.LachnospiraceaeNK4A136group.id.11319	rs7616165	3	190697356	LINC02013	G	T	-0.230542	0.0483465	2.77391e-06	0.0764548	0.0504433	0.129606	-0.0898351	0.0984686	0.361599	0.196733	0.157165	0.210655	22.739
Genus	1597	genus.LachnospiraceaeNK4A136group.id.11319	rs76193507	3	162032193		A	G	-0.22973	0.0499776	2.9309e-06	0.0473722	0.0278673	0.0891456	0.0288226	0.0541028	0.594214	0.0768442	0.0862702	0.37307	21.1293
Genus	1598	genus.LachnospiraceaeNK4A136group.id.11319	rs7832116	8	4985407	CSMD1	A	G	-0.0714756	0.0151703	3.57084e-06	0.0313809	0.0233883	0.179683	-0.0654818	0.0453954	0.149168	-0.0646416	0.0719083	0.368682	22.1987
Genus	1599	genus.LachnospiraceaeNK4A136group.id.11319	rs954878	1	54112728		A	G	-0.0520656	0.0109082	1.78203e-06	-0.001143	0.0162584	0.943953	0.027218	0.0315509	0.388318	-0.0232734	0.0502623	0.643338	22.7821
Genus	1600	genus.LachnospiraceaeUCG001.id.11321	rs12131224	1	166230125	ENSG00000229588	C	T	0.117095	0.02591	7.39863e-06	0.00302976	0.025201	0.904306	0.047627	0.0487665	0.328751	0.0464674	0.0780843	0.551781	20.4243
Genus	1601	genus.LachnospiraceaeUCG001.id.11321	rs2050911	1	81918723	ADGRL2	G	A	0.0751466	0.0153934	1.10648e-06	0.0201041	0.0165722	0.225084	0.0329598	0.0321452	0.305202	-0.014678	0.0512601	0.774615	23.8313
Genus	1602	genus.LachnospiraceaeUCG001.id.11321	rs2371284	12	55862478		T	C	-0.0761893	0.0170127	7.55967e-06	-0.0132494	0.0187491	0.479771	-0.021331	0.0363511	0.557335	0.0649422	0.057832	0.261461	20.0559
Genus	1603	genus.LachnospiraceaeUCG001.id.11321	rs437876	3	42526948	VIPR1,VIPR1-AS1	T	C	0.0784637	0.0144768	7.1655e-08	0.0116004	0.016467	0.481143	-0.0308246	0.0319882	0.335235	0.0816948	0.0509287	0.108691	29.3761
Genus	1604	genus.LachnospiraceaeUCG001.id.11321	rs4981345	14	20987814		T	C	-0.0681973	0.0149831	6.08596e-06	-0.00941562	0.0166951	0.572772	-0.0480194	0.0323781	0.138052	0.020383	0.0515401	0.692491	20.7171
Genus	1605	genus.LachnospiraceaeUCG001.id.11321	rs573933	9	14477853		T	C	-0.107898	0.0232346	3.10508e-06	0.0198463	0.0253718	0.434085	0.111895	0.0491115	0.0227039	0.119567	0.0782596	0.126556	21.5655
Genus	1606	genus.LachnospiraceaeUCG001.id.11321	rs62496417	7	97336192		T	G	-0.0748504	0.0165681	5.87504e-06	-0.0175094	0.019032	0.357574	-0.0193713	0.0369759	0.600355	-0.0241175	0.0590808	0.683117	20.4101
Genus	1607	genus.LachnospiraceaeUCG001.id.11321	rs7341608	8	55926941	LYN	T	C	-0.0784757	0.0177648	9.48124e-06	0.012881	0.0230183	0.575754	0.0341832	0.044605	0.443466	0.00685729	0.0714138	0.923503	19.5142
Genus	1608	genus.LachnospiraceaeUCG001.id.11321	rs74034332	16	79058462	WWOX	G	A	0.168045	0.0382637	3.33351e-06	0.0270099	0.0327247	0.409164	0.0173177	0.0633102	0.78444	-0.0916225	0.101977	0.368938	19.2877
Genus	1609	genus.LachnospiraceaeUCG001.id.11321	rs78848836	1	53307576	LRP8	A	G	-0.118868	0.0259753	3.38171e-06	-0.0298992	0.025723	0.245093	-0.0533548	0.0498906	0.284873	-0.0565952	0.0790331	0.473933	20.9415
Genus	1610	genus.LachnospiraceaeUCG001.id.11321	rs9403580	6	144685644	UTRN	C	T	0.107801	0.0229777	3.46785e-06	0.0287223	0.023373	0.219122	0.0541088	0.0452249	0.231525	0.110975	0.0722383	0.12448	22.0104
Genus	1611	genus.LachnospiraceaeUCG001.id.11321	rs985416	3	148551296	ENSG00000285557	C	T	0.0970258	0.0181807	1.45591e-07	-0.0282716	0.0204165	0.16613	0.0197444	0.0395127	0.617288	-0.0168349	0.0631524	0.789796	28.4809
Genus	1612	genus.LachnospiraceaeUCG004.id.11324	rs11128180	3	70543064		A	G	0.0648288	0.0140126	4.51737e-06	0.0170355	0.0185077	0.357335	-0.0168939	0.0358992	0.637931	0.0814454	0.0572178	0.154612	21.4041
Genus	1613	genus.LachnospiraceaeUCG004.id.11324	rs12072562	1	104744847		T	C	0.133104	0.0303566	7.0737e-06	0.0172573	0.0407397	0.671857	-0.108697	0.0790972	0.169373	0.0262336	0.127075	0.836445	19.2254
Genus	1614	genus.LachnospiraceaeUCG004.id.11324	rs12673420	7	71838022	CALN1	G	A	0.0554351	0.0118375	2.98079e-06	-0.0249381	0.0156497	0.111044	-0.0452267	0.0303737	0.136484	-0.0967357	0.0483851	0.0455774	21.9305
Genus	1615	genus.LachnospiraceaeUCG004.id.11324	rs12747809	1	240195789	FMN2	G	A	-0.062197	0.0125685	8.64875e-07	0.00784418	0.0174103	0.652316	-0.0183258	0.0337677	0.587334	0.0380216	0.0538958	0.480522	24.4892
Genus	1616	genus.LachnospiraceaeUCG004.id.11324	rs12894272	14	40067277	ENSG00000258526	A	G	0.0579792	0.0125229	4.33949e-06	0.0273867	0.0165046	0.0970488	0.0454655	0.0320378	0.155864	-0.0566154	0.0511064	0.267951	21.4356
Genus	1617	genus.LachnospiraceaeUCG004.id.11324	rs233486	6	14817353	ENSG00000234261	A	G	-0.0799088	0.017766	6.28457e-06	-0.0313483	0.0226063	0.165532	-0.079652	0.0439264	0.0697847	-0.0309554	0.0700324	0.658478	20.2307
Genus	1618	genus.LachnospiraceaeUCG004.id.11324	rs2444793	6	80609119		C	T	-0.0542433	0.0118188	4.77076e-06	0.0136744	0.0160471	0.394139	0.0403647	0.0311388	0.194878	0.00139827	0.0495251	0.977476	21.0644
Genus	1619	genus.LachnospiraceaeUCG004.id.11324	rs2726805	4	182326448	TENM3	A	G	0.0548397	0.0120844	6.30399e-06	-0.0109858	0.0158701	0.488791	0.0291575	0.0307894	0.34364	0.00907589	0.0490757	0.853279	20.5938
Genus	1620	genus.LachnospiraceaeUCG004.id.11324	rs2882478	2	49677451		G	A	-0.0577091	0.0118338	1.20811e-06	0.00924086	0.0157512	0.557421	-0.0108469	0.0305499	0.722548	-0.0389019	0.0486485	0.423911	23.7814
Genus	1621	genus.LachnospiraceaeUCG004.id.11324	rs35182105	12	24419403	SOX5	A	G	-0.109724	0.024221	4.86508e-06	0.0534705	0.0347052	0.123388	-0.013663	0.0671865	0.838855	0.123063	0.107173	0.250862	20.5221
Genus	1622	genus.LachnospiraceaeUCG004.id.11324	rs6656451	1	65524739	LEPR	C	T	-0.05436	0.011947	5.56781e-06	-0.00295691	0.0156732	0.850359	-0.016715	0.030421	0.582693	-0.00159227	0.0485241	0.973823	20.7034
Genus	1623	genus.LachnospiraceaeUCG004.id.11324	rs7629954	3	154524617	ENSG00000243861	A	G	0.108441	0.023825	5.77222e-06	-0.0155222	0.0384354	0.686321	-0.0063197	0.0747474	0.932621	-0.164841	0.118854	0.165467	20.7167
Genus	1624	genus.LachnospiraceaeUCG008.id.11328	rs10741777	11	19551010	NAV2	T	C	-0.0973842	0.0194791	7.68659e-07	-0.00184945	0.0169725	0.913228	-0.0274595	0.0329197	0.404204	0.0111703	0.0523654	0.831081	24.9941
Genus	1625	genus.LachnospiraceaeUCG008.id.11328	rs10793103	11	74680730		C	T	0.0974344	0.0181279	9.34937e-08	0.00092444	0.0157445	0.953179	-0.0335263	0.0305763	0.272868	0.00497157	0.0486999	0.918689	28.8887
Genus	1626	genus.LachnospiraceaeUCG008.id.11328	rs10801803	1	90353314		G	A	-0.117029	0.0243085	1.40029e-06	0.00351662	0.0223114	0.87476	-0.0321152	0.0434264	0.459583	-0.0525833	0.0690428	0.446296	23.1778
Genus	1627	genus.LachnospiraceaeUCG008.id.11328	rs13024781	2	167772361	B3GALT1	T	C	-0.0798769	0.0168846	2.29166e-06	-0.00612679	0.0157083	0.696509	-0.00366682	0.030506	0.904325	-0.0232294	0.0485596	0.632387	22.3801
Genus	1628	genus.LachnospiraceaeUCG008.id.11328	rs57091572	6	80505086		A	G	-0.110443	0.0235801	2.85822e-06	0.00320367	0.0232386	0.890351	0.0477869	0.0451497	0.289868	0.0182464	0.0717301	0.799205	21.9372
Genus	1629	genus.LachnospiraceaeUCG008.id.11328	rs61944774	12	129055273		A	G	0.179838	0.0393797	6.34122e-06	-0.0206857	0.0352634	0.557469	0.0340676	0.0680803	0.616791	-0.113748	0.108714	0.295421	20.8554
Genus	1630	genus.LachnospiraceaeUCG008.id.11328	rs62277846	2	227235424	COL4A3,MFF-DT	C	T	0.102292	0.0212319	1.58892e-06	-0.000782856	0.0198215	0.968495	0.00437078	0.038456	0.90951	-0.0230594	0.0613317	0.706933	23.2118
Genus	1631	genus.LachnospiraceaeUCG008.id.11328	rs67078837	4	113299491	ANK2	T	C	-0.0845848	0.0170693	7.68189e-07	-0.0130346	0.0158686	0.411412	-0.0689765	0.0307865	0.0250599	0.0238318	0.0490122	0.626796	24.5559
Genus	1632	genus.LachnospiraceaeUCG008.id.11328	rs75356640	15	31405081	KLF13	G	A	0.136523	0.0303128	9.83206e-06	-0.0430451	0.0237957	0.0704596	0.0131742	0.046193	0.775493	-0.0703775	0.0736616	0.339367	20.2844
Genus	1633	genus.LachnospiraceaeUCG008.id.11328	rs955844	16	84958708		A	C	0.112064	0.0228369	1.80994e-06	0.00585229	0.0226478	0.796095	0.0532751	0.0439275	0.225207	-0.0159739	0.0699431	0.819348	24.0801
Genus	1634	genus.LachnospiraceaeUCG010.id.11330	rs10414815	19	42082093		T	C	0.10453	0.0230253	4.23977e-06	0.0364265	0.0378822	0.336263	0.114382	0.0735602	0.119958	-0.141852	0.117806	0.228547	20.6096
Genus	1635	genus.LachnospiraceaeUCG010.id.11330	rs11192447	10	82088641	NRG3	A	G	0.126592	0.024345	4.68957e-07	0.0300099	0.0361094	0.405927	0.00355371	0.0704294	0.959757	0.0460497	0.111471	0.679526	27.0392
Genus	1636	genus.LachnospiraceaeUCG010.id.11330	rs12346653	9	89652324	ENSG00000237372	C	T	0.0657686	0.0139569	2.70321e-06	0.00412113	0.0192581	0.830551	-0.0300563	0.0373687	0.421213	0.100726	0.0596138	0.0910961	22.2053
Genus	1637	genus.LachnospiraceaeUCG010.id.11330	rs17730011	6	84063126	MRAP2	G	A	-0.0702357	0.015706	7.84597e-06	0.0110245	0.0190381	0.562537	-0.0066229	0.0368937	0.857535	0.075882	0.0588682	0.197393	19.9979
Genus	1638	genus.LachnospiraceaeUCG010.id.11330	rs2833528	21	31821255		C	T	-0.0562148	0.0127763	9.9199e-06	-0.000169841	0.0162113	0.991641	0.0257083	0.0314753	0.414056	-0.0288266	0.0500724	0.564819	19.3594
Genus	1639	genus.LachnospiraceaeUCG010.id.11330	rs336138	5	8146258		G	T	0.0779543	0.0171865	7.48417e-06	0.031149	0.0245011	0.203611	0.0279049	0.0476387	0.558036	-0.0114819	0.0756765	0.879406	20.5733
Genus	1640	genus.LachnospiraceaeUCG010.id.11330	rs4576377	7	81780947		A	C	-0.0572001	0.0127043	7.63056e-06	-0.00470714	0.0162544	0.772127	-0.0221931	0.0315542	0.481848	0.0252444	0.0502884	0.615673	20.2718
Genus	1641	genus.LachnospiraceaeUCG010.id.11330	rs72894957	2	184997864		G	A	0.222263	0.0486425	5.68428e-06	-0.00648701	0.0524602	0.901588	-0.0339835	0.102167	0.739415	-0.0798128	0.162815	0.623988	20.8786
Genus	1642	genus.LachnospiraceaeUCG010.id.11330	rs74315802	14	29403135	ENSG00000258107	G	T	0.0867262	0.0183477	3.19006e-06	0.00665614	0.0205528	0.746047	0.00493771	0.0398224	0.901321	-0.0280442	0.0634023	0.658256	22.3428
Genus	1643	genus.LachnospiraceaeUCG010.id.11330	rs9981767	21	42659765	PDE9A	A	C	0.0655062	0.0131994	9.96373e-07	0.0227701	0.0180647	0.207499	0.0508782	0.0350834	0.147001	0.072682	0.0559519	0.193941	24.6295
Genus	1644	genus.Lactobacillus.id.1837	rs12693845	2	198447960	PLCL1	C	T	-0.0805447	0.0177429	8.9632e-06	0.0149369	0.0161905	0.356232	0.0239969	0.031453	0.445496	0.0198178	0.0499804	0.691729	20.6075
Genus	1645	genus.Lactobacillus.id.1837	rs1530559	2	134998059	MAP3K19	G	A	0.0804001	0.0178207	4.93109e-06	0.00807466	0.0158377	0.610166	0.0192752	0.0307059	0.530177	0.00895254	0.0488735	0.854658	20.3545
Genus	1646	genus.Lactobacillus.id.1837	rs16861661	1	18174965	IGSF21,IGSF21-AS1	G	A	-0.183147	0.038148	1.2781e-06	-0.0427023	0.0315786	0.176294	-0.0152666	0.0614402	0.803764	0.0818876	0.0972937	0.399983	23.0492
Genus	1647	genus.Lactobacillus.id.1837	rs62314653	4	108975306	COL25A1	C	A	0.187692	0.0394585	2.24383e-06	0.0807358	0.0333246	0.0154053	0.00842252	0.0649376	0.896802	0.21175	0.103241	0.0402634	22.6262
Genus	1648	genus.Lactobacillus.id.1837	rs7399658	13	23260829	SGCG	G	A	-0.107134	0.0221883	3.12099e-06	-0.00934834	0.0204359	0.64735	0.024061	0.0396765	0.544229	-0.0404275	0.0630513	0.521402	23.3134
Genus	1649	genus.Lactobacillus.id.1837	rs768253	8	68097868	PREX2	T	G	-0.079195	0.0171791	4.2477e-06	-0.00564383	0.0157724	0.72047	0.0155901	0.0305954	0.61036	-0.0188957	0.0487509	0.698314	21.2518
Genus	1650	genus.Lactobacillus.id.1837	rs77478751	3	173433875	NLGN1	A	G	-0.219886	0.0475759	7.32705e-06	0.0128764	0.0245057	0.599273	-0.0111954	0.0475997	0.814055	-0.0532329	0.075894	0.483047	21.3609
Genus	1651	genus.Lactobacillus.id.1837	rs921925	19	6928006	ADGRE1	A	C	0.0985077	0.0203229	9.71665e-07	-0.0136037	0.0191359	0.477146	0.00302774	0.0371435	0.935033	0.0065763	0.0591437	0.911464	23.4947
Genus	1652	genus.Lactococcus.id.1851	rs10417872	19	28276446		T	G	0.118306	0.024522	1.28678e-06	-0.000327233	0.0173553	0.984957	-0.00450115	0.0336755	0.893669	0.0124566	0.0537483	0.816726	23.2756
Genus	1653	genus.Lactococcus.id.1851	rs123059	17	2796641	RAP1GAP2	T	C	-0.13671	0.0274694	1.26562e-06	0.00097299	0.019047	0.959259	-0.0174743	0.036988	0.63662	-0.105443	0.0588974	0.0734074	24.7686
Genus	1654	genus.Lactococcus.id.1851	rs12621813	2	31043183	GALNT14	G	A	0.108423	0.0239978	6.60829e-06	0.0143291	0.0177487	0.419474	0.0641315	0.0344723	0.0628319	-0.0121449	0.0547256	0.824374	20.4125
Genus	1655	genus.Lactococcus.id.1851	rs17168302	7	14610596	DGKB	G	A	0.191857	0.0424761	6.28602e-06	-0.00345403	0.0253671	0.891693	0.0271026	0.049191	0.581657	-0.0982928	0.0782202	0.208893	20.4016
Genus	1656	genus.Lactococcus.id.1851	rs2293361	2	53887727	PSME4	C	T	-0.199221	0.0430969	1.39593e-06	0.00336016	0.0348007	0.92308	-0.00779387	0.0676291	0.908251	-0.0317475	0.107548	0.767846	21.3687
Genus	1657	genus.Lactococcus.id.1851	rs4766997	12	112723633	RPH3A	C	T	0.114599	0.023839	2.06145e-06	-0.0164108	0.0158517	0.300545	0.00292354	0.0307368	0.924223	-0.011002	0.0489543	0.822182	23.1093
Genus	1658	genus.Lactococcus.id.1851	rs55910161	10	69758887		C	T	0.146426	0.0307367	2.36214e-06	-0.0213244	0.0250781	0.395148	-0.0420578	0.0487811	0.388592	-0.0482153	0.0774667	0.533679	22.6946
Genus	1659	genus.Lactococcus.id.1851	rs6674304	1	116345120		C	T	0.200758	0.0442121	6.17759e-06	0.0249632	0.0421393	0.553585	-0.0755944	0.0815623	0.354015	-0.0682586	0.130998	0.60232	20.6187
Genus	1660	genus.Lactococcus.id.1851	rs7992246	13	112818211	ATP11A	T	C	0.104232	0.0230786	4.44724e-06	0.0127933	0.0161158	0.42729	0.0563425	0.03125	0.0713937	0.00670495	0.0497571	0.892807	20.3977
Genus	1661	genus.Marvinbryantia.id.2005	rs11620597	13	85504955	LINC00351	T	C	0.119479	0.0271688	7.80178e-06	0.0520776	0.0516341	0.313171	-0.0705177	0.100262	0.481849	0.198312	0.159868	0.214798	19.3395
Genus	1662	genus.Marvinbryantia.id.2005	rs1187983	1	57976188	DAB1	C	T	-0.0935456	0.0193174	2.02427e-06	-0.0300379	0.0258937	0.24603	-0.0634556	0.0501607	0.205855	0.117623	0.0801026	0.141994	23.4502
Genus	1663	genus.Marvinbryantia.id.2005	rs146541147	19	4542085		G	A	0.118845	0.0268423	6.86288e-06	0.067101	0.0441799	0.12881	-0.0743932	0.0858718	0.38631	-0.0775668	0.136897	0.570983	19.6031
Genus	1664	genus.Marvinbryantia.id.2005	rs2724813	10	12474925	CAMK1D	A	G	-0.0840769	0.0167551	6.28451e-07	0.0250141	0.0184331	0.174776	0.00784599	0.0357441	0.826257	0.0264719	0.0570285	0.642515	25.1803
Genus	1665	genus.Marvinbryantia.id.2005	rs2842896	6	132560525		C	T	-0.0649396	0.0131146	7.25363e-07	-0.00954545	0.015987	0.550456	-0.0266012	0.0310416	0.39147	-0.0467696	0.0494549	0.344301	24.5192
Genus	1666	genus.Marvinbryantia.id.2005	rs2863363	3	166321977		A	G	0.0634861	0.0136323	3.11281e-06	-0.000479036	0.0182077	0.97901	-0.0137092	0.0353484	0.698141	-0.0238584	0.0563337	0.671916	21.688
Genus	1667	genus.Marvinbryantia.id.2005	rs3125832	1	211226838		A	C	0.0679323	0.015012	5.02731e-06	-0.00210712	0.0188171	0.91084	-0.0195291	0.0364342	0.591953	0.00626928	0.0581524	0.914148	20.4774
Genus	1668	genus.Marvinbryantia.id.2005	rs61884471	11	45805010	SLC35C1	G	A	0.124426	0.0248431	1.01163e-06	0.0456105	0.0251431	0.0696723	0.0303821	0.0488707	0.53415	0.0382166	0.0773794	0.621387	25.0849
Genus	1669	genus.Marvinbryantia.id.2005	rs72948274	11	79807639		A	C	-0.126354	0.0272212	3.2591e-06	-0.0239975	0.0321132	0.454895	-0.0966288	0.0622112	0.120366	-0.0639096	0.0992702	0.519709	21.5459
Genus	1670	genus.Marvinbryantia.id.2005	rs8006832	14	21109678	ENSG00000178107	G	T	-0.0952415	0.0216699	6.58083e-06	-0.0113645	0.027307	0.677281	-0.0515199	0.0530225	0.331219	-0.035108	0.0847126	0.678555	19.317
Genus	1671	genus.Methanobrevibacter.id.123	rs10202904	2	124682691	CNTNAP5	T	G	-0.112811	0.0239106	3.08549e-06	-0.00718932	0.0159779	0.652744	0.0169768	0.0310256	0.58425	0.0780551	0.0494565	0.114506	22.2598
Genus	1672	genus.Methanobrevibacter.id.123	rs1334944	10	110506288	DUSP5	T	C	0.115197	0.0255492	7.6138e-06	0.0189706	0.017461	0.277276	0.00363723	0.0338508	0.914433	0.0921504	0.0539708	0.0877465	20.3293
Genus	1673	genus.Methanobrevibacter.id.123	rs4802933	19	52422567		A	G	-0.135628	0.0308139	9.73818e-06	-0.0138051	0.0185498	0.456745	-0.0237707	0.0359961	0.509017	0.100976	0.0573192	0.0781304	19.3735
Genus	1674	genus.Methanobrevibacter.id.123	rs6776814	3	15011576	MRPS25,NR2C2	T	C	-0.188956	0.0419905	8.04905e-06	-0.0485137	0.0556572	0.383398	-0.16084	0.107749	0.135507	-0.205861	0.172027	0.231433	20.2498
Genus	1675	genus.Methanobrevibacter.id.123	rs76029318	13	41389655		T	C	0.222849	0.0454319	1.07552e-06	0.0203629	0.032393	0.529598	0.114483	0.0629331	0.0688938	-0.119109	0.0999852	0.233547	24.0602
Genus	1676	genus.Methanobrevibacter.id.123	rs894996	4	103497150		C	A	0.214213	0.0456045	3.81567e-06	-0.0387691	0.0309676	0.210597	-0.0676454	0.0600859	0.260245	0.0175329	0.0961374	0.85529	22.0635
Genus	1677	genus.Odoribacter.id.952	rs10093869	8	1318658	DLGAP2	A	G	-0.0577795	0.0125389	3.67441e-06	-0.0188595	0.0158972	0.235488	-0.0201168	0.030834	0.514128	-0.030836	0.0491162	0.530123	21.2337
Genus	1678	genus.Odoribacter.id.952	rs10423795	19	49019831	ENSG00000268655	C	T	0.0550695	0.0121164	6.57936e-06	0.00231944	0.0161652	0.885908	0.037511	0.0313613	0.231661	-0.0302855	0.0498794	0.543735	20.6573
Genus	1679	genus.Odoribacter.id.952	rs28417404	14	70477507	ENSG00000257759,ADAM20P1	A	G	-0.0726896	0.0161372	3.68032e-06	0.0603365	0.0265329	0.0229647	0.112667	0.0514915	0.0286636	0.00375871	0.0822189	0.963537	20.2903
Genus	1680	genus.Odoribacter.id.952	rs4793970	17	48686600	LINC02086	A	G	-0.0576329	0.0129154	6.02696e-06	-0.0121108	0.0163707	0.459432	-0.0689289	0.0317539	0.0299516	0.0444278	0.0506814	0.380698	19.9125
Genus	1681	genus.Odoribacter.id.952	rs6856150	4	11905935		G	A	0.0881922	0.0194146	6.0595e-06	0.0300296	0.0238392	0.207788	0.0430469	0.0464278	0.353834	0.0184884	0.0733622	0.801029	20.6349
Genus	1682	genus.Odoribacter.id.952	rs74553962	8	68765245	C8orf34	T	G	0.121449	0.0264106	9.48684e-06	0.00301276	0.0299304	0.919821	0.00677441	0.058219	0.907367	0.164202	0.0920714	0.0745178	21.1461
Genus	1683	genus.Odoribacter.id.952	rs77779484	12	67262163		G	A	-0.133489	0.0268526	6.56256e-07	0.0282776	0.0325934	0.38562	-0.0191966	0.0633107	0.761728	0.131214	0.100694	0.192542	24.7127
Genus	1684	genus.Olsenella.id.822	rs1035588	2	149220676		A	G	-0.108148	0.0236848	4.85501e-06	-0.00310502	0.0162084	0.84808	-0.00769085	0.0314518	0.806822	-0.0110224	0.0500612	0.825733	20.8497
Genus	1685	genus.Olsenella.id.822	rs17148768	10	10735122		G	A	0.140434	0.0295602	2.1984e-06	-0.00772634	0.0210253	0.713262	-0.0132344	0.0407768	0.745516	-0.0308682	0.0649195	0.634441	22.57
Genus	1686	genus.Olsenella.id.822	rs2759329	1	231824606	DISC1,ENSG00000286071	G	A	-0.111131	0.0237218	3.43201e-06	-0.0203328	0.0162276	0.210216	0.00993879	0.0315121	0.752461	0.0577119	0.0502556	0.250816	21.9471
Genus	1687	genus.Olsenella.id.822	rs35225860	1	247478968		A	G	-0.223604	0.0482391	3.87041e-06	-0.0496091	0.040591	0.221643	-0.187061	0.0790312	0.0179366	0.0399274	0.125098	0.749597	21.4862
Genus	1688	genus.Olsenella.id.822	rs61090148	4	173889347	ENSG00000250043,LINC02269	A	G	-0.104783	0.0231343	6.43728e-06	0.00581418	0.0158432	0.713633	0.0134722	0.0307448	0.661246	-0.0771765	0.0489764	0.115074	20.5148
Genus	1689	genus.Olsenella.id.822	rs62112538	19	4925006	UHRF1	C	T	-0.19943	0.0407033	1.1882e-06	0.0234079	0.0250842	0.35073	0.00508453	0.0484977	0.916502	0.0987885	0.0776146	0.203086	24.0062
Genus	1690	genus.Olsenella.id.822	rs72691585	9	21884426	MTAP,ENSG00000264545	C	A	-0.249079	0.0520814	2.95294e-06	0.020326	0.0229992	0.376819	-0.0877852	0.0446392	0.0492357	0.0932163	0.0708199	0.188092	22.8722
Genus	1691	genus.Olsenella.id.822	rs7540303	1	179660056	TDRD5	C	T	0.108044	0.023638	5.32027e-06	0.00674015	0.0162055	0.67747	-0.0288716	0.0314553	0.358691	-0.00455686	0.0500892	0.927513	20.892
Genus	1692	genus.Olsenella.id.822	rs8066522	17	61555512		G	A	-0.106529	0.0240379	9.70095e-06	-0.00671827	0.0167025	0.687513	-0.0571894	0.0324119	0.0776551	0.0367144	0.0515487	0.476325	19.64
Genus	1693	genus.Olsenella.id.822	rs9460691	6	10421974		C	A	0.119966	0.0268645	7.28354e-06	-0.0306812	0.0200579	0.126108	-0.051409	0.0388973	0.186281	0.0772095	0.0620982	0.213741	19.9415
Genus	1694	genus.Oscillibacter.id.2063	rs11627628	14	21011446	ENSG00000258471	T	C	0.143961	0.0290223	1.0092e-06	-0.0264876	0.0296529	0.371721	-0.0347533	0.0576775	0.546811	0.00651974	0.0914645	0.943174	24.605
Genus	1695	genus.Oscillibacter.id.2063	rs11990279	8	11258805	LINC00529	T	C	-0.0824934	0.0180457	4.94298e-06	-0.0534006	0.0198012	0.00700019	-0.0727964	0.0381556	0.0564066	-0.0494873	0.0608267	0.415886	20.8972
Genus	1696	genus.Oscillibacter.id.2063	rs12649930	4	3654564		T	G	0.121589	0.0259612	4.09379e-06	-0.0341016	0.0259941	0.189555	-0.0882093	0.0503793	0.0799632	0.0408324	0.080304	0.611121	21.935
Genus	1697	genus.Oscillibacter.id.2063	rs133832	22	44438827		A	C	-0.0795527	0.0162411	1.14719e-06	-0.000712629	0.0174829	0.967486	0.0418647	0.0338886	0.216696	-0.0569517	0.0540128	0.291694	23.9928
Genus	1698	genus.Oscillibacter.id.2063	rs16866406	2	178592420	TTN,TTN-AS1	A	G	0.0988765	0.0208795	3.07821e-06	-0.0165406	0.0216863	0.445629	-0.0676057	0.0422145	0.109271	0.0141035	0.0671788	0.833714	22.4256
Genus	1699	genus.Oscillibacter.id.2063	rs16934185	9	1798324		A	G	-0.129568	0.028157	4.38031e-06	0.00949364	0.0256413	0.711199	0.0428222	0.0497137	0.389031	-0.131561	0.0797115	0.0988462	21.1748
Genus	1700	genus.Oscillibacter.id.2063	rs234108	1	184973539	NIBAN1	A	G	0.0749553	0.0152632	9.16336e-07	0.000224855	0.0159851	0.988777	0.00858319	0.0309666	0.781646	0.045578	0.0492983	0.355208	24.1164
Genus	1701	genus.Oscillibacter.id.2063	rs36095275	14	31800923	NUBPL	C	T	-0.0752368	0.0156861	1.39627e-06	-0.0337992	0.015914	0.0336814	-0.0185235	0.0308665	0.548428	-0.104921	0.0492342	0.0330849	23.0054
Genus	1702	genus.Oscillibacter.id.2063	rs4506202	8	21740565	GFRA2	A	G	-0.0711323	0.0152261	3.20825e-06	-0.0211158	0.0157819	0.180905	-0.00224263	0.0305841	0.941546	-0.0221447	0.048767	0.649763	21.8251
Genus	1703	genus.Oscillibacter.id.2063	rs61883564	11	79302798	TENM4	A	G	-0.101351	0.0221016	3.38712e-06	-0.0171348	0.022906	0.45443	-0.0394216	0.0444801	0.375469	-0.0571199	0.0708578	0.420173	21.0288
Genus	1704	genus.Oscillibacter.id.2063	rs75453768	10	114710047	ABLIM1	G	T	0.12212	0.0268629	5.34738e-06	0.0470406	0.0264695	0.0755423	0.0770733	0.051506	0.134551	0.0607683	0.0817951	0.457522	20.6665
Genus	1705	genus.Oscillibacter.id.2063	rs761240	20	50891355	ADNP	T	G	-0.17664	0.0388812	2.03841e-06	0.0259756	0.0367922	0.480183	0.0234661	0.0716317	0.743219	0.165325	0.114187	0.147663	20.6394
Genus	1706	genus.Oscillibacter.id.2063	rs9393920	6	28612816	ZBED9	A	G	-0.0744662	0.0151081	9.92237e-07	-0.00106562	0.016117	0.947284	-0.00868546	0.0312611	0.781138	0.0722936	0.0498287	0.146824	24.294
Genus	1707	genus.Oscillospira.id.2064	rs12206468	6	18093460		G	A	-0.133016	0.0269733	1.04222e-06	-0.0111785	0.0292891	0.702711	-0.0380471	0.0567129	0.502302	-0.0290435	0.0906206	0.748593	24.3185
Genus	1708	genus.Oscillospira.id.2064	rs12925026	16	89726448	ZNF276	T	C	0.13559	0.030678	9.31021e-06	0.00990466	0.0337033	0.768851	-0.0504586	0.0658426	0.443468	0.0718148	0.104206	0.490719	19.5345
Genus	1709	genus.Oscillospira.id.2064	rs1954532	14	27682209	ENSG00000258932	T	C	-0.0826246	0.0175252	2.26773e-06	0.0329232	0.0196982	0.0946477	0.0363308	0.0382119	0.34172	-0.00159035	0.0609158	0.979172	22.2277
Genus	1710	genus.Oscillospira.id.2064	rs28889936	4	88562149	HERC3	A	C	0.114051	0.0252838	3.36585e-06	-0.000309552	0.0265623	0.990702	0.0175655	0.0515584	0.733336	-0.118767	0.0817148	0.146104	20.3475
Genus	1711	genus.Oscillospira.id.2064	rs62422654	6	170159406	ENSG00000287407	C	T	0.0898456	0.0198088	6.46754e-06	0.030959	0.0192568	0.107902	0.0700915	0.0373268	0.0604116	-0.00246136	0.0595581	0.967035	20.572
Genus	1712	genus.Oscillospira.id.2064	rs72866977	6	56295685	COL21A1	A	C	-0.130569	0.0281674	5.62701e-06	-0.0611477	0.0292439	0.0365317	-0.0647614	0.0567099	0.253464	-0.129637	0.090236	0.150819	21.4875
Genus	1713	genus.Oscillospira.id.2064	rs751183	1	76337408	ST6GALNAC3	T	C	-0.0774322	0.0172216	6.85127e-06	-0.00185296	0.0203349	0.927395	0.0290035	0.0394635	0.462371	-0.0382568	0.0629338	0.54326	20.2162
Genus	1714	genus.Oscillospira.id.2064	rs8076323	17	14978543		A	G	0.0715392	0.0156539	5.61316e-06	0.00664534	0.0166919	0.690543	0.018292	0.0323873	0.572217	-0.0549491	0.0515863	0.286791	20.8855
Genus	1715	genus.Oxalobacter.id.2978	rs10464997	8	21045182	ENSG00000254092	G	A	0.137691	0.0294804	3.29754e-06	0.0124832	0.0201764	0.536114	-0.05036	0.0392496	0.199467	0.0952646	0.0624092	0.126897	21.8145
Genus	1716	genus.Oxalobacter.id.2978	rs11108500	12	96425426	ENSG00000258272	A	G	-0.199099	0.0427327	3.74279e-06	-0.0503492	0.0280529	0.0726875	-0.00427613	0.0545551	0.937524	-0.0593985	0.0875402	0.497437	21.7079
Genus	1717	genus.Oxalobacter.id.2978	rs111966731	15	93398708	ENSG00000257060	T	C	0.213114	0.047162	7.29863e-06	0.0226903	0.0279012	0.416082	-0.0207207	0.0542316	0.702404	0.0221561	0.0865154	0.797878	20.4193
Genus	1718	genus.Oxalobacter.id.2978	rs12002250	9	19682560	SLC24A2	A	C	0.217122	0.0466317	1.41504e-06	-0.030236	0.038966	0.437774	-0.0292773	0.0756242	0.698652	8.60783e-05	0.120233	0.999429	21.6793
Genus	1719	genus.Oxalobacter.id.2978	rs1569853	6	38582525	BTBD9	T	C	-0.138078	0.0296981	3.64501e-06	-0.0176344	0.0239663	0.461852	-0.0181852	0.0466595	0.696728	-0.115415	0.0740055	0.118866	21.6166
Genus	1720	genus.Oxalobacter.id.2978	rs36057338	4	189014160		G	T	0.207847	0.0421439	8.79803e-07	-0.0540116	0.0440375	0.220015	-0.0267745	0.0851697	0.753243	-0.0124242	0.135945	0.927182	24.323
Genus	1721	genus.Oxalobacter.id.2978	rs3862635	11	126712683	KIRREL3	C	T	-0.172142	0.0394026	9.18685e-06	0.0457287	0.0272724	0.0935923	0.0634964	0.0529128	0.230131	0.0280195	0.0842198	0.739363	19.0864
Genus	1722	genus.Oxalobacter.id.2978	rs4428215	3	172229645	FNDC3B	G	A	0.130293	0.0242237	7.51071e-08	0.0166377	0.0179563	0.354154	0.0365584	0.034862	0.294334	-0.0798726	0.0556681	0.151344	28.9307
Genus	1723	genus.Oxalobacter.id.2978	rs6000536	22	37025428	MPST	C	T	-0.130992	0.0253804	2.06054e-07	0.0189312	0.02099	0.367102	0.0174967	0.0406854	0.66716	-0.0103006	0.0649743	0.874036	26.6374
Genus	1724	genus.Oxalobacter.id.2978	rs6993398	8	114548460		G	A	0.127217	0.0278855	7.12773e-06	0.00518454	0.0201846	0.79729	0.0429476	0.0391547	0.272699	0.09725	0.0624969	0.119689	20.813
Genus	1725	genus.Oxalobacter.id.2978	rs736744	9	84899492	NTRK2	C	T	0.117882	0.0211262	2.57471e-08	0.00299326	0.0158241	0.849969	-0.0127881	0.0307124	0.677128	0.06549	0.0488804	0.18031	31.1352
Genus	1726	genus.Parabacteroides.id.954	rs115602804	3	191854576		G	A	0.10308	0.0222736	1.93059e-06	0.0491773	0.0253963	0.052819	0.0443672	0.0493644	0.368775	0.136385	0.0783793	0.0818484	21.4176
Genus	1727	genus.Parabacteroides.id.954	rs4236095	6	47400951		G	A	0.0761961	0.0157042	1.93145e-06	0.0338547	0.0258359	0.190068	-0.0372988	0.0500526	0.456155	0.140985	0.0794812	0.0760939	23.5416
Genus	1728	genus.Parabacteroides.id.954	rs60884758	9	2217340		C	T	-0.0702667	0.0142249	5.70689e-07	0.015945	0.0204675	0.435957	0.0657618	0.0396861	0.0975102	0.0224325	0.063321	0.723139	24.4006
Genus	1729	genus.Parabacteroides.id.954	rs6657302	1	85119926	DNAI3	T	C	-0.10452	0.0225521	9.75699e-06	-0.00872189	0.0322879	0.78706	0.0436439	0.0625312	0.485206	-0.071272	0.100046	0.476223	21.4794
Genus	1730	genus.Parabacteroides.id.954	rs7298818	12	56003169	SUOX	C	T	0.0888832	0.0200902	8.53629e-06	-0.0158951	0.0259181	0.539691	0.0167122	0.050228	0.73934	-0.127418	0.0799349	0.110931	19.5736
Genus	1731	genus.Paraprevotella.id.962	rs10842464	12	25096809	IRAG2	T	C	-0.0758215	0.0172568	6.59715e-06	-0.0187595	0.0171289	0.27343	-0.0263997	0.0332269	0.426888	0.000650994	0.0528052	0.990164	19.3048
Genus	1732	genus.Paraprevotella.id.962	rs140997932	3	149581005	WWTR1	T	C	-0.162376	0.0354178	2.11119e-06	0.0497091	0.0342794	0.147026	-0.0667274	0.0664903	0.315588	0.250726	0.0966692	0.00949642	21.0183
Genus	1733	genus.Paraprevotella.id.962	rs145020347	11	114655957		A	G	-0.12465	0.0262323	4.03009e-06	0.00230776	0.022333	0.917698	0.0278355	0.0433213	0.520525	-0.0249544	0.0692534	0.718596	22.5793
Genus	1734	genus.Paraprevotella.id.962	rs17109926	12	71584948	LGR5	A	G	-0.0988335	0.0216172	6.75279e-06	0.0093475	0.0176219	0.595801	-0.00381679	0.0341701	0.911062	0.0713422	0.054311	0.188986	20.9031
Genus	1735	genus.Paraprevotella.id.962	rs17785622	6	82749597		A	G	0.248065	0.0524304	1.92659e-06	-0.0739418	0.0412348	0.0729424	-0.121808	0.0798414	0.127103	-0.229405	0.127558	0.0721091	22.3855
Genus	1736	genus.Paraprevotella.id.962	rs2081023	5	175179258		A	G	-0.122561	0.0236507	2.638e-07	0.00430043	0.0225023	0.848439	-0.0257972	0.043566	0.553758	0.0166493	0.0696313	0.811023	26.8543
Genus	1737	genus.Paraprevotella.id.962	rs3008582	1	196002043		T	C	0.10572	0.0227246	4.35989e-06	0.00761738	0.0199474	0.702556	-0.0491125	0.0387281	0.204749	-0.0616684	0.0615157	0.316111	21.6433
Genus	1738	genus.Paraprevotella.id.962	rs3801748	7	82130192	CACNA2D1	G	A	0.0779721	0.0171691	5.20177e-06	0.00196729	0.0163081	0.903982	0.0146836	0.0316216	0.642395	0.0343066	0.050396	0.496036	20.6244
Genus	1739	genus.Paraprevotella.id.962	rs4756632	11	41058153	LRRC4C	G	T	-0.138905	0.0289897	3.81747e-06	0.0403439	0.023259	0.0828209	-0.00582676	0.0450256	0.897033	0.0771165	0.0720414	0.284419	22.9589
Genus	1740	genus.Paraprevotella.id.962	rs4767113	12	113694173	LINC01234	C	T	0.0882466	0.018382	2.14357e-06	0.00794274	0.0167239	0.634835	0.0131548	0.0324435	0.685135	0.0411919	0.0516158	0.424843	23.0469
Genus	1741	genus.Paraprevotella.id.962	rs7240324	18	71956568		T	G	-0.10229	0.0226948	5.95902e-06	-0.00992257	0.0182437	0.586518	-0.0332628	0.0353195	0.346312	0.10929	0.0564972	0.0530603	20.315
Genus	1742	genus.Paraprevotella.id.962	rs9602779	13	85588285		A	C	-0.106692	0.0220263	6.92746e-07	-0.0063929	0.0182605	0.726268	-0.0345631	0.0354449	0.3295	-0.0222541	0.0565796	0.694079	23.4627
Genus	1743	genus.Paraprevotella.id.962	rs9900242	17	71139490	CASC17	A	G	-0.0852967	0.0175212	1.14068e-06	0.00900098	0.0164972	0.585336	-0.0458266	0.0320105	0.152254	-0.0614421	0.0510219	0.2285	23.6994
Genus	1744	genus.Parasutterella.id.2892	rs10899911	10	43798391	LINC00840	A	G	-0.0717102	0.0148151	1.15272e-06	0.0227075	0.0184937	0.219503	0.0369397	0.0358776	0.303196	0.0350179	0.0570007	0.53899	23.4288
Genus	1745	genus.Parasutterella.id.2892	rs11715853	3	30122198		G	A	-0.0662952	0.0146114	6.22913e-06	-0.00149886	0.0171934	0.930531	-0.00710855	0.0332983	0.830952	-0.00740995	0.0531388	0.889099	20.5864
Genus	1746	genus.Parasutterella.id.2892	rs2090816	6	137294455		A	C	0.0840967	0.0177315	2.89715e-06	0.0142255	0.0205268	0.488297	0.0291497	0.0398317	0.464278	-0.0120994	0.0634989	0.848882	22.494
Genus	1747	genus.Parasutterella.id.2892	rs35055552	8	113791795		T	C	0.109554	0.0235433	3.34853e-06	-0.000540436	0.0227087	0.981013	0.00505676	0.0440825	0.908674	-0.0378488	0.0700849	0.589168	21.6533
Genus	1748	genus.Parasutterella.id.2892	rs55877868	17	14789550		A	C	-0.104458	0.0228089	2.87068e-06	0.0160208	0.0260949	0.539251	0.0110984	0.0506011	0.826392	-0.0633449	0.0807052	0.432517	20.9735
Genus	1749	genus.Parasutterella.id.2892	rs62273907	3	156832626	LEKR1	A	G	0.229468	0.0502262	5.88384e-06	-0.00512797	0.0312471	0.869644	0.0110688	0.0605486	0.854948	0.0937858	0.0963489	0.330356	20.873
Genus	1750	genus.Parasutterella.id.2892	rs6809952	3	194178920		G	A	-0.0684957	0.0150892	8.13349e-06	-0.00263824	0.0178853	0.88273	-0.00233882	0.0346237	0.946144	0.0289748	0.0552098	0.599714	20.6062
Genus	1751	genus.Parasutterella.id.2892	rs6828768	4	64691207		C	T	0.0636852	0.0132645	1.78328e-06	-0.00334131	0.0156782	0.831235	-0.0072107	0.0303972	0.812489	-0.00600414	0.0484586	0.901393	23.0512
Genus	1752	genus.Parasutterella.id.2892	rs7303158	12	5166374		C	T	0.0646859	0.0134256	1.32776e-06	-0.0157995	0.0157477	0.31572	0.0236556	0.0305087	0.438118	0.0307024	0.0486056	0.527608	23.2141
Genus	1753	genus.Parasutterella.id.2892	rs7311004	12	52866926		T	C	-0.0617522	0.0136438	5.92054e-06	0.024943	0.0157898	0.114177	0.0156546	0.0306287	0.609274	0.0757044	0.0488354	0.121095	20.4848
Genus	1754	genus.Parasutterella.id.2892	rs7572229	2	72008314		G	A	0.066273	0.0132736	6.31698e-07	0.00949625	0.0157035	0.545365	-0.00713228	0.0304624	0.814881	0.078375	0.048524	0.106272	24.9285
Genus	1755	genus.Parasutterella.id.2892	rs78383039	2	178089981	PDE11A	T	C	-0.146315	0.0297119	1.57438e-06	0.0230574	0.0396697	0.561083	0.114902	0.0770189	0.135734	-0.0114896	0.12266	0.925371	24.2501
Genus	1756	genus.Parasutterella.id.2892	rs8039785	15	67023969	ENSG00000259347	T	G	0.0618345	0.0133	3.62095e-06	-0.00738921	0.015659	0.637011	-0.0273158	0.0303964	0.368839	-0.015191	0.0483512	0.753383	21.6151
Genus	1757	genus.Parasutterella.id.2892	rs823424	8	16817017	ENSG00000253496	G	A	-0.0713448	0.0156958	4.95295e-06	-0.0123026	0.017973	0.493656	-0.055552	0.0349421	0.111873	0.0180765	0.0556723	0.745413	20.6613
Genus	1758	genus.Peptococcus.id.2037	rs10031059	4	35356972		T	C	-0.121167	0.0225844	1.23637e-07	0.000981337	0.0184382	0.957554	-0.0158428	0.035775	0.657877	-0.00269356	0.056966	0.962287	28.7838
Genus	1759	genus.Peptococcus.id.2037	rs11001941	10	76956272	KCNMA1,KCNMA1-AS1	G	A	-0.195611	0.0392217	1.32858e-06	0.0149446	0.0277475	0.590168	0.0363831	0.0537508	0.498479	-0.0679395	0.0860923	0.430026	24.8734
Genus	1760	genus.Peptococcus.id.2037	rs12069354	1	216050440	USH2A	C	T	0.16763	0.03795	9.28339e-06	-0.077099	0.0324409	0.0174731	-0.123621	0.0630787	0.0500207	-0.00512004	0.100405	0.95933	19.5109
Genus	1761	genus.Peptococcus.id.2037	rs2054133	2	33466742	RASGRP3	G	A	0.0895433	0.0188332	2.14166e-06	-0.0195517	0.0165039	0.236148	-0.00307283	0.0319878	0.923471	-0.0818057	0.0510478	0.109038	22.6058
Genus	1762	genus.Peptococcus.id.2037	rs36121075	20	44489376	TTPAL	A	G	-0.14067	0.030628	6.9872e-06	-0.0129174	0.0210014	0.538508	-0.0726648	0.0406744	0.0740185	0.0556698	0.064838	0.390562	21.0944
Genus	1763	genus.Peptococcus.id.2037	rs413827	14	57518394		G	A	0.110229	0.0237523	3.30085e-06	0.0236659	0.0183593	0.197385	0.0192221	0.0355884	0.589112	-0.010626	0.0568522	0.851734	21.5369
Genus	1764	genus.Peptococcus.id.2037	rs5770862	22	50534684		T	C	0.162018	0.0356813	3.21957e-06	0.0421902	0.0270462	0.118777	0.0503282	0.0526558	0.339176	0.149764	0.0843055	0.0756589	20.6179
Genus	1765	genus.Peptococcus.id.2037	rs6918730	6	98572413		G	A	0.135311	0.0289742	1.14732e-06	-0.00419348	0.0330132	0.898921	-0.0774327	0.0644197	0.229362	0.0356034	0.10161	0.726042	21.8092
Genus	1766	genus.Peptococcus.id.2037	rs7033353	9	101833566		T	G	0.090152	0.018995	2.21957e-06	0.0190254	0.0157052	0.225741	0.0325768	0.0304641	0.284912	0.0430374	0.048521	0.375088	22.5254
Genus	1767	genus.Peptococcus.id.2037	rs72850165	11	968356	AP2A2	T	C	-0.134304	0.0300423	5.74152e-06	0.0360125	0.0295506	0.222969	0.136	0.0571887	0.0174024	0.00145642	0.091803	0.987342	19.9853
Genus	1768	genus.Peptococcus.id.2037	rs74592222	1	75506015	SLC44A5	G	A	0.137957	0.0302965	8.55342e-06	-0.0597243	0.0246285	0.0153081	-0.105191	0.0476661	0.0273256	0.0168465	0.0761429	0.824898	20.7349
Genus	1769	genus.Peptococcus.id.2037	rs77681628	13	90530302	LINC01049	C	T	0.200307	0.0387328	2.68836e-07	0.024781	0.0287497	0.388711	-0.0189521	0.0558789	0.734487	-0.0487438	0.0888451	0.583254	26.7446
Genus	1770	genus.Phascolarctobacterium.id.2168	rs12618201	2	173571805		A	G	0.0641657	0.0138202	3.37696e-06	-0.0243951	0.0157758	0.122018	-0.0250513	0.0306225	0.41332	-0.0262173	0.0487626	0.590817	21.5565
Genus	1771	genus.Phascolarctobacterium.id.2168	rs1264476	8	101422048	ENSG00000254084	T	G	0.0767335	0.0166041	4.29567e-06	0.00701512	0.0200891	0.726939	-0.0062174	0.0390083	0.873364	-0.00357511	0.0621442	0.954124	21.3569
Genus	1772	genus.Phascolarctobacterium.id.2168	rs28525131	14	20889996		G	A	-0.118657	0.0269048	8.22677e-06	-0.00587915	0.0364172	0.871748	0.0576072	0.0708207	0.415976	0.0473163	0.112404	0.673794	19.4503
Genus	1773	genus.Phascolarctobacterium.id.2168	rs56069061	3	168621629	EGFEM1P	G	A	-0.111306	0.0230694	1.87174e-06	0.0647927	0.0315418	0.0399577	0.0768837	0.0609854	0.207421	0.163709	0.0976303	0.0935772	23.2789
Genus	1774	genus.Phascolarctobacterium.id.2168	rs56157888	4	182331683	TENM3	A	C	0.0954864	0.0193976	1.08506e-06	-0.051521	0.0191364	0.0070961	-0.0301573	0.0368739	0.413442	-0.0539638	0.0587702	0.358506	24.2318
Genus	1775	genus.Phascolarctobacterium.id.2168	rs74540770	3	186835600		G	A	-0.121014	0.0258621	3.60275e-06	-0.0163589	0.0291944	0.575244	-0.0528671	0.0567758	0.351773	0.0128755	0.0904416	0.886793	21.8951
Genus	1776	genus.Phascolarctobacterium.id.2168	rs75882962	12	52704958		T	C	0.0968661	0.0190575	3.18987e-07	0.00728811	0.0236166	0.757624	-0.0210017	0.0458671	0.647037	-0.0695572	0.0728699	0.339811	25.8352
Genus	1777	genus.Phascolarctobacterium.id.2168	rs7982713	13	70802190		G	A	0.0726922	0.0163201	9.72164e-06	-0.01557	0.0175676	0.375461	-0.0293906	0.0340969	0.388703	0.00775319	0.0543779	0.886622	19.8395
Genus	1778	genus.Prevotella7.id.11182	rs118038478	16	47203698	ITFG1	A	G	0.205676	0.0468917	7.85422e-06	0.00366017	0.0306141	0.904833	-0.0350054	0.0594926	0.556265	0.107442	0.0948213	0.257173	19.2386
Genus	1779	genus.Prevotella7.id.11182	rs12124567	1	3427238	PRDM16	A	G	-0.121281	0.0275017	9.48982e-06	-0.0551524	0.0198482	0.00545733	-0.00570804	0.0381668	0.881116	0.0324219	0.0607145	0.593336	19.4477
Genus	1780	genus.Prevotella7.id.11182	rs12195431	6	90309935	ENSG00000260271	T	C	0.196528	0.0442322	8.72818e-06	0.00597051	0.0266393	0.822661	0.00248005	0.0516803	0.961725	0.0146465	0.0818907	0.858052	19.7411
Genus	1781	genus.Prevotella7.id.11182	rs2240542	2	241126899	PASK	C	T	0.12085	0.0261776	4.84146e-06	0.0140089	0.0177749	0.430622	0.0065473	0.0344563	0.849295	0.11633	0.0549185	0.0341562	21.3124
Genus	1782	genus.Prevotella7.id.11182	rs2918132	10	131202057	TCERG1L	C	T	-0.114648	0.0254916	6.42409e-06	-0.012256	0.0162191	0.449858	0.0162446	0.031454	0.605535	-0.0380765	0.0501042	0.447286	20.2275
Genus	1783	genus.Prevotella7.id.11182	rs430270	3	60488646	FHIT	A	C	0.139155	0.0297055	2.86846e-06	0.00737332	0.0200873	0.713572	0.0234669	0.0389957	0.54732	-0.00619757	0.0620068	0.920384	21.9444
Genus	1784	genus.Prevotella7.id.11182	rs57404562	2	11961636	MIR3681HG	C	A	0.155486	0.0316057	6.21576e-07	0.024744	0.023466	0.291671	0.0226677	0.045469	0.61811	-0.0610711	0.0726193	0.400361	24.2022
Genus	1785	genus.Prevotella7.id.11182	rs79263163	11	39800223		A	C	-0.143982	0.031501	7.51048e-06	-0.00835807	0.0195608	0.669171	0.0219394	0.0379901	0.5636	-0.0410433	0.0604522	0.497178	20.8914
Genus	1786	genus.Prevotella7.id.11182	rs9426434	1	29409704		T	C	-0.123657	0.0278514	9.71711e-06	0.00393841	0.0165093	0.81145	0.00347621	0.0320011	0.913498	-0.00377733	0.0511326	0.941111	19.7126
Genus	1787	genus.Prevotella7.id.11182	rs9608249	22	24217984		A	G	-0.158213	0.0336317	2.06687e-06	-0.0358331	0.0249824	0.151478	-0.00357036	0.0485604	0.941389	0.0242067	0.0773655	0.754366	22.1304
Genus	1788	genus.Prevotella7.id.11182	rs9959718	18	73775429		G	A	0.133012	0.0275361	1.90058e-06	-0.0150915	0.0194915	0.438778	-0.0141128	0.0378386	0.709169	0.0277389	0.0603167	0.645596	23.3333
Genus	1789	genus.Prevotella9.id.11183	rs111509883	19	639161		T	C	0.171131	0.0347624	1.24389e-06	-0.00338552	0.0252282	0.893248	-0.0437184	0.0489846	0.372129	0.0442404	0.0776333	0.56877	24.2346
Genus	1790	genus.Prevotella9.id.11183	rs11685699	2	11092559		C	T	-0.141357	0.0295665	2.02552e-06	-0.0311804	0.0293626	0.288276	-0.0360676	0.0571133	0.527707	-0.113649	0.0903277	0.208324	22.858
Genus	1791	genus.Prevotella9.id.11183	rs117271932	22	43840580	SULT4A1	A	G	0.208089	0.0440393	2.81722e-06	-0.00904481	0.0340308	0.790407	0.155029	0.0658702	0.0185947	0.048688	0.105097	0.643173	22.3263
Genus	1792	genus.Prevotella9.id.11183	rs12648235	4	160194592		T	C	0.0785902	0.0177676	7.39079e-06	0.0273801	0.0185844	0.140675	-0.0269667	0.036071	0.454701	-0.0103396	0.0574408	0.857149	19.5651
Genus	1793	genus.Prevotella9.id.11183	rs1304512	5	64440198	NT5ELP	G	A	0.0761593	0.0165885	5.29082e-06	0.00390283	0.0176425	0.824923	-0.0312093	0.034226	0.361842	0.111735	0.0546313	0.0408301	21.0782
Genus	1794	genus.Prevotella9.id.11183	rs2104588	10	12455582	CAMK1D	T	C	0.105558	0.023773	8.12987e-06	0.0109512	0.0341143	0.748199	-0.0296388	0.0660861	0.653802	0.0314264	0.105268	0.765293	19.7159
Genus	1795	genus.Prevotella9.id.11183	rs2495052	1	13834756		A	G	0.0838978	0.0188523	8.97142e-06	0.0247354	0.0220914	0.262848	0.0238821	0.0428716	0.577485	0.0351798	0.0681328	0.605616	19.8049
Genus	1796	genus.Prevotella9.id.11183	rs2683313	8	19258094	ENSG00000253557	A	G	-0.0724576	0.0151603	1.68895e-06	0.00718279	0.016881	0.670476	0.00361663	0.0327655	0.912108	0.112935	0.0522891	0.0307872	22.843
Genus	1797	genus.Prevotella9.id.11183	rs4968431	17	61344417	BCAS3	G	T	0.0640113	0.0144162	8.58441e-06	0.0204845	0.0164033	0.211738	0.0126244	0.0317852	0.691234	0.021212	0.0507299	0.675848	19.7156
Genus	1798	genus.Prevotella9.id.11183	rs7237249	18	74325267	C18orf63	C	T	-0.0823764	0.0182126	8.93303e-06	-0.0124519	0.0199706	0.532948	0.00561445	0.038769	0.884855	0.114136	0.0619135	0.0652589	20.4579
Genus	1799	genus.Prevotella9.id.11183	rs72815774	2	91766476	IGSF3P2,ENSG00000286698	T	C	-0.176186	0.0393068	8.78291e-06	-0.0678256	0.0357398	0.0577271	-0.125609	0.0686973	0.0674839	-0.0527193	0.110001	0.631753	20.0913
Genus	1800	genus.Prevotella9.id.11183	rs746764	20	21490075		T	C	-0.0915772	0.0193245	2.03999e-06	0.0226361	0.0190942	0.235822	0.0233879	0.037041	0.527775	0.0335268	0.0590314	0.570071	22.4573
Genus	1801	genus.Prevotella9.id.11183	rs7976209	12	1685304		T	C	-0.0870786	0.0197951	7.28343e-06	0.0360386	0.021581	0.0949358	0.00161508	0.0418643	0.969226	0.0530831	0.0668763	0.42734	19.3513
Genus	1802	genus.Prevotella9.id.11183	rs9428102	1	118310194		A	G	-0.0778845	0.0176068	4.61734e-06	0.00232149	0.0190002	0.902754	0.0157737	0.03684	0.668529	0.0154455	0.0587999	0.792797	19.5677
Genus	1803	genus.Prevotella9.id.11183	rs9613013	22	25756771	MYO18B	G	A	0.0917591	0.0202697	6.10415e-06	-0.00649275	0.0239144	0.786008	0.0115291	0.0464818	0.804108	-0.0351508	0.0740485	0.635	20.493
Genus	1804	genus.RikenellaceaeRC9gutgroup.id.11191	rs12501673	4	162909364		A	G	0.116395	0.0262253	6.28983e-06	-0.0137148	0.0177188	0.438915	-0.0303406	0.0343338	0.37686	0.01253	0.0547503	0.81898	19.6983
Genus	1805	genus.RikenellaceaeRC9gutgroup.id.11191	rs17032291	4	154944519		T	C	-0.169579	0.0368251	6.61004e-06	0.00272084	0.0238444	0.909152	-0.0633129	0.0458686	0.16749	-0.161336	0.0734636	0.0280821	21.2057
Genus	1806	genus.RikenellaceaeRC9gutgroup.id.11191	rs17582787	4	148641486	ENSG00000287292	A	G	-0.157739	0.0339924	3.55377e-06	-0.006151	0.0210095	0.769696	-0.0452352	0.0407967	0.267519	0.0910282	0.0649938	0.161344	21.5335
Genus	1807	genus.RikenellaceaeRC9gutgroup.id.11191	rs2074881	19	1970022	CSNK1G2	T	C	-0.142236	0.032391	9.44772e-06	0.0145186	0.0231879	0.531229	0.0497363	0.0451548	0.270696	0.139167	0.0717513	0.0524324	19.2828
Genus	1808	genus.RikenellaceaeRC9gutgroup.id.11191	rs2900503	9	109895263	PALM2AKAP2	G	T	-0.172329	0.0326671	1.55282e-07	-0.036242	0.0212927	0.0887381	-0.077086	0.0412152	0.0614384	-0.0125706	0.0656318	0.848108	27.8289
Genus	1809	genus.RikenellaceaeRC9gutgroup.id.11191	rs2998141	10	133196694	KNDC1	T	C	-0.136346	0.0293073	4.42373e-06	0.000432512	0.0185178	0.981366	0.0353879	0.0358878	0.324098	-0.0745647	0.0573245	0.193345	21.644
Genus	1810	genus.RikenellaceaeRC9gutgroup.id.11191	rs4270579	4	83777035		G	A	-0.118021	0.0271041	5.45647e-06	0.0126719	0.016744	0.449169	0.0250506	0.0325532	0.44158	0.00155307	0.0518877	0.976122	18.9605
Genus	1811	genus.RikenellaceaeRC9gutgroup.id.11191	rs4717843	7	73920657		G	T	-0.119376	0.0260548	4.7173e-06	-0.015214	0.0157861	0.335166	-0.0178213	0.0305678	0.559889	-0.0872802	0.0486913	0.07305	20.9922
Genus	1812	genus.RikenellaceaeRC9gutgroup.id.11191	rs7712231	5	31406178	DROSHA	A	G	0.156284	0.0350462	7.97036e-06	-0.0307113	0.0230587	0.182901	-0.0290774	0.0447556	0.515891	-0.0490933	0.0711791	0.490374	19.8859
Genus	1813	genus.RikenellaceaeRC9gutgroup.id.11191	rs80309088	6	165255243		G	A	0.17405	0.0383423	4.55642e-06	-0.000897763	0.0242402	0.970456	0.00798427	0.0468878	0.864786	0.032495	0.0749292	0.664525	20.6059
Genus	1814	genus.RikenellaceaeRC9gutgroup.id.11191	rs9887954	1	164831636	PBX1	G	A	-0.114849	0.0249013	4.80801e-06	-0.026571	0.0159672	0.0960926	-0.00569787	0.0310083	0.854207	0.0425939	0.0493933	0.388499	21.2723
Genus	1815	genus.Romboutsia.id.11347	rs10279978	7	5279756	SLC29A4	A	G	-0.0622202	0.0127675	1.17009e-06	0.00571654	0.0168907	0.73503	0.0218259	0.0327664	0.505343	-0.0451009	0.052295	0.38845	23.7492
Genus	1816	genus.Romboutsia.id.11347	rs11221428	11	99794319	CNTN5	T	C	-0.0726779	0.0158263	6.48646e-06	0.039844	0.0187077	0.0331872	0.0435792	0.0363347	0.230379	0.00114853	0.0578618	0.984163	21.0885
Genus	1817	genus.Romboutsia.id.11347	rs16843578	1	171934745	DNM3	C	T	-0.0875276	0.0196779	5.08123e-06	-0.0221817	0.0352326	0.52897	-0.0744979	0.0686573	0.277891	0.0197923	0.109281	0.856278	19.7849
Genus	1818	genus.Romboutsia.id.11347	rs28603357	7	106766378	ENSG00000243797	T	C	-0.214911	0.0474739	8.52235e-06	0.161937	0.0540137	0.00271681	0.307357	0.099608	0.00203095	0.118399	0.176497	0.50233	20.4931
Genus	1819	genus.Romboutsia.id.11347	rs34302036	7	78507408	MAGI2	A	G	0.0550261	0.0120835	5.87667e-06	0.00856827	0.0158606	0.589043	0.00153668	0.0307559	0.960151	-0.0331439	0.048997	0.498756	20.7374
Genus	1820	genus.Romboutsia.id.11347	rs61841503	10	16977560	CUBN	G	A	0.092888	0.0171454	3.99597e-08	0.0228895	0.0233807	0.327585	0.00815768	0.045292	0.857064	0.0623374	0.0721393	0.387518	29.351
Genus	1821	genus.Romboutsia.id.11347	rs62504452	7	146063205		A	G	-0.0710048	0.0156654	4.65831e-06	-0.0435615	0.0226677	0.0546374	-0.0114294	0.0438951	0.794571	-0.0933873	0.0699173	0.181653	20.5443
Genus	1822	genus.Romboutsia.id.11347	rs7109293	11	133964762		A	G	0.0919112	0.0205738	6.98354e-06	-0.0480541	0.0245335	0.0501464	0.0575397	0.0477641	0.228333	-0.0589553	0.0757847	0.436609	19.9575
Genus	1823	genus.Romboutsia.id.11347	rs75200530	8	5230532		T	G	-0.190644	0.0421065	5.06555e-06	-0.00808101	0.0467916	0.862886	-0.0575029	0.090755	0.526338	0.0228823	0.145792	0.875283	20.4998
Genus	1824	genus.Romboutsia.id.11347	rs75987356	2	15926583	MYCNUT,MYCNOS	G	A	-0.129578	0.0280454	6.70799e-06	-0.0558153	0.0296689	0.0599349	0.000111333	0.0573239	0.99845	-0.0620715	0.0915325	0.497686	21.3472
Genus	1825	genus.Romboutsia.id.11347	rs77702691	13	88073285		A	G	-0.094406	0.0208544	7.36973e-06	0.013452	0.0277338	0.627648	0.0035439	0.0538668	0.947545	-0.0118069	0.0856556	0.890366	20.4928
Genus	1826	genus.Romboutsia.id.11347	rs9389266	6	135090599	HBS1L	T	G	0.0722815	0.0162353	9.38461e-06	0.00322575	0.0206084	0.875618	0.0273328	0.0399668	0.494046	-0.0194508	0.0635713	0.759628	19.8213
Genus	1827	genus.Romboutsia.id.11347	rs9567264	13	32146619	FRY	C	T	0.0580018	0.0127495	5.75689e-06	0.00371856	0.0166143	0.8229	0.0446992	0.032226	0.165426	-0.017326	0.0512719	0.735421	20.6966
Genus	1828	genus.Roseburia.id.2012	rs12740451	1	94713418	SLC44A3-AS1	T	C	0.0697527	0.0153607	7.34264e-06	-0.0134189	0.022977	0.559211	-0.0429402	0.0444748	0.334297	-0.0345757	0.0712207	0.627341	20.6205
Genus	1829	genus.Roseburia.id.2012	rs147990086	1	145779823	RNF115	A	G	-0.0578936	0.01324	8.92942e-06	0.0765191	0.0206831	0.000215938	0.0527596	0.040605	0.193828	0.0570589	0.0650352	0.380294	19.1199
Genus	1830	genus.Roseburia.id.2012	rs16910295	11	11988022	DKK3	T	C	-0.0980434	0.020957	2.91111e-06	0.0109725	0.0346359	0.7514	0.0823178	0.0671661	0.220355	0.0932373	0.107249	0.384652	21.8867
Genus	1831	genus.Roseburia.id.2012	rs2160994	12	50256274	LIMA1,RNU6-1093P	T	C	0.0550687	0.0112481	9.6985e-07	-0.0175893	0.016541	0.287611	-0.0795935	0.0320953	0.0131417	0.0631891	0.0511274	0.216491	23.969
Genus	1832	genus.Roseburia.id.2012	rs2943022	5	90303097		T	C	0.0493786	0.0106763	4.11408e-06	-0.0214799	0.0159176	0.177195	-0.0297856	0.0308954	0.335007	-0.0759044	0.0491963	0.122858	21.3911
Genus	1833	genus.Roseburia.id.2012	rs302266	1	194214520		T	C	-0.0777312	0.0172985	8.12587e-06	0.0216783	0.0234709	0.355683	0.0297905	0.0454589	0.512256	0.00156026	0.072764	0.982892	20.1917
Genus	1834	genus.Roseburia.id.2012	rs329182	5	125740801	ENSG00000248752	T	C	0.0690327	0.0152884	5.90142e-06	-0.0096394	0.0213722	0.651971	-0.0758827	0.0414481	0.0671321	0.13052	0.0657807	0.0472367	20.3885
Genus	1835	genus.Roseburia.id.2012	rs55858165	15	85969578		A	C	0.179284	0.0404954	9.98975e-06	-0.0466839	0.0417005	0.262925	-0.0370451	0.0808705	0.646895	-0.0819981	0.129007	0.525032	19.6008
Genus	1836	genus.Roseburia.id.2012	rs57466170	15	37566864		C	T	0.0741405	0.0171601	8.30102e-06	0.00169928	0.0298803	0.954649	0.0169581	0.0579229	0.769697	0.0136283	0.0925102	0.882882	18.6669
Genus	1837	genus.Roseburia.id.2012	rs6445851	3	57082200		G	A	-0.0497336	0.0108158	3.52721e-06	0.00167325	0.0161766	0.917616	-0.0599436	0.0313728	0.0560454	-0.115954	0.0499995	0.0203887	21.1437
Genus	1838	genus.Roseburia.id.2012	rs6930661	6	12774379	PHACTR1	C	T	-0.0961587	0.0204975	2.47942e-06	0.026529	0.0331105	0.423002	-0.00620007	0.0644271	0.923335	-0.126404	0.10228	0.21651	22.0078
Genus	1839	genus.Roseburia.id.2012	rs75326254	6	165757348	PDE10A,ENSG00000236627	C	T	-0.104628	0.0230897	7.50204e-06	-0.0167507	0.0331466	0.613313	-0.0672962	0.0644184	0.296174	0.137633	0.102947	0.181247	20.5332
Genus	1840	genus.Roseburia.id.2012	rs78753150	5	144756092		A	C	0.0968739	0.0214067	9.98312e-06	0.048232	0.0260701	0.0643013	0.0543921	0.0505159	0.2816	-0.0221099	0.0804155	0.783357	20.4793
Genus	1841	genus.Roseburia.id.2012	rs9300744	13	102465136		C	T	-0.0588452	0.0126228	4.75118e-06	-0.0337309	0.0204675	0.0993482	-0.0300322	0.0396634	0.448943	-0.051884	0.0629914	0.410129	21.7326
Genus	1842	genus.Ruminiclostridium5.id.11355	rs10827477	10	34973660	LINC02635	A	G	-0.0547387	0.0115163	2.19177e-06	0.00296598	0.0164086	0.856558	-0.003443	0.0318361	0.913879	0.023838	0.0507994	0.638885	22.5922
Genus	1843	genus.Ruminiclostridium5.id.11355	rs113753996	5	32477558		T	C	0.0820689	0.0174463	3.98895e-06	-0.0161038	0.0202498	0.426466	-0.0605832	0.0392548	0.12275	-0.0271391	0.0626192	0.664725	22.1285
Genus	1844	genus.Ruminiclostridium5.id.11355	rs1223978	13	108122814		T	C	0.0484169	0.0108254	8.16186e-06	-0.00476703	0.0157692	0.762425	-0.00842371	0.0306038	0.783123	0.0344734	0.0487272	0.47927	20.0034
Genus	1845	genus.Ruminiclostridium5.id.11355	rs1492620	6	50438207		T	C	-0.0830505	0.0180073	3.52577e-06	-0.00801553	0.0233535	0.731429	-0.000458482	0.0453328	0.991931	0.0625019	0.0722107	0.386737	21.271
Genus	1846	genus.Ruminiclostridium5.id.11355	rs2482038	10	12793086	CAMK1D	C	A	0.0518991	0.0108777	1.70314e-06	-0.0158833	0.015952	0.3194	-0.0365628	0.0309633	0.237665	0.0208035	0.0493637	0.673439	22.7639
Genus	1847	genus.Ruminiclostridium5.id.11355	rs2791343	8	130303784	ASAP1	T	C	0.051717	0.0113369	5.53959e-06	0.022339	0.015994	0.162499	-0.0150211	0.0310041	0.628041	0.100482	0.0494679	0.0422299	20.8104
Genus	1848	genus.Ruminiclostridium5.id.11355	rs2833828	21	32439578	EVA1C,CFAP298-TCP10L	G	A	0.0489617	0.0108702	6.81651e-06	0.0218028	0.0159143	0.170684	0.0666927	0.0308631	0.0307015	-0.015644	0.0492698	0.750851	20.2879
Genus	1849	genus.Ruminiclostridium5.id.11355	rs4955951	3	55209503		A	G	-0.0713749	0.0165826	9.95519e-06	0.00769242	0.0244366	0.75292	-0.0276603	0.0474044	0.559559	0.0526882	0.0754793	0.485148	18.5261
Genus	1850	genus.Ruminiclostridium5.id.11355	rs6121460	20	61718449	CDH4,ENSG00000179253	G	A	0.0932955	0.0199206	2.64107e-06	0.0229864	0.0288401	0.425434	0.0540545	0.0558508	0.333125	-0.0874333	0.0891763	0.326862	21.934
Genus	1851	genus.Ruminiclostridium5.id.11355	rs79968837	20	42549316	PTPRT	A	G	-0.0950311	0.0193507	1.14623e-06	0.0395387	0.035864	0.270261	0.0535362	0.0698164	0.443192	0.0537379	0.110497	0.626735	24.1177
Genus	1852	genus.Ruminiclostridium5.id.11355	rs8053158	16	86736303	LINC02188	A	G	-0.0740543	0.0159151	5.89806e-06	0.0168142	0.0240758	0.484937	0.0074329	0.0467288	0.873618	0.0494713	0.0742431	0.505193	21.6512
Genus	1853	genus.Ruminiclostridium6.id.11356	rs116969552	10	126525834	C10orf90	A	G	-0.166823	0.0376681	9.15949e-06	0.0427249	0.0473562	0.366949	0.0121986	0.0923871	0.894954	0.00537473	0.14613	0.97066	19.6139
Genus	1854	genus.Ruminiclostridium6.id.11356	rs11992182	8	78854264	ENSG00000285744	A	C	0.0625299	0.0137876	4.64839e-06	-0.0175871	0.0188669	0.351251	0.00218279	0.0366469	0.952504	-0.0692504	0.0585655	0.23703	20.5684
Genus	1855	genus.Ruminiclostridium6.id.11356	rs2548459	19	48706082		C	T	0.0554866	0.0122755	6.40206e-06	0.0217661	0.0158856	0.170631	0.000917954	0.0308123	0.976233	-0.053005	0.0490893	0.280246	20.4315
Genus	1856	genus.Ruminiclostridium6.id.11356	rs35362464	4	36476389		C	A	0.0720077	0.0165387	8.99138e-06	-0.0335034	0.0225838	0.137938	-0.0392077	0.0438934	0.371723	0.0496288	0.0699305	0.477898	18.9564
Genus	1857	genus.Ruminiclostridium6.id.11356	rs61060922	16	72102255	DHX38	T	G	0.15913	0.0322283	1.08647e-06	-0.0614087	0.043681	0.159771	0.0870331	0.0850484	0.306149	-0.190039	0.134672	0.158206	24.3796
Genus	1858	genus.Ruminiclostridium6.id.11356	rs663262	11	86468034	ME3,ENSG00000254733	T	C	-0.13498	0.0310715	3.39417e-06	-0.0527918	0.04373	0.227347	-0.0652881	0.0847312	0.440985	-0.046722	0.134001	0.727339	18.872
Genus	1859	genus.Ruminiclostridium6.id.11356	rs67479537	19	10004839	COL5A3	T	C	0.118994	0.026487	9.302e-06	0.104821	0.0359531	0.0035514	0.270152	0.0659083	4.15107e-05	-0.0516879	0.114269	0.651028	20.183
Genus	1860	genus.Ruminiclostridium6.id.11356	rs71414120	14	56472234		T	G	0.200894	0.0406434	1.07697e-06	-0.0237438	0.035638	0.505253	-0.0788729	0.0688997	0.252313	-0.182495	0.109642	0.0960174	24.4317
Genus	1861	genus.Ruminiclostridium6.id.11356	rs72991535	18	78258244		T	G	0.135604	0.0295174	4.95367e-06	0.00588325	0.0425911	0.890135	0.102123	0.0828769	0.217863	0.0965441	0.131387	0.462457	21.1051
Genus	1862	genus.Ruminiclostridium6.id.11356	rs73176030	7	101628002	MYL10	T	C	0.058665	0.013208	7.28883e-06	0.00203506	0.0176207	0.908055	0.046395	0.0341715	0.174556	0.0276843	0.0546065	0.612171	19.7282
Genus	1863	genus.Ruminiclostridium6.id.11356	rs77193512	11	40267513	LRRC4C	A	G	0.0736533	0.0153163	1.29587e-06	0.0375127	0.0181216	0.0384477	0.0472028	0.0352101	0.180049	0.0232455	0.0562408	0.679371	23.1246
Genus	1864	genus.Ruminiclostridium6.id.11356	rs792058	2	5408472		G	A	0.0554234	0.0125423	8.57953e-06	-0.0228302	0.015935	0.151941	-0.0165785	0.0308575	0.591088	0.0130273	0.0491546	0.79099	19.5268
Genus	1865	genus.Ruminiclostridium6.id.11356	rs79968172	1	240340526	FMN2	G	A	0.11614	0.0243083	1.66054e-06	-0.0420032	0.0333709	0.208147	0.0194875	0.0648228	0.763699	-0.130747	0.102729	0.203112	22.8271
Genus	1866	genus.Ruminiclostridium6.id.11356	rs9555756	13	111050902		A	C	-0.0804138	0.0176692	7.10127e-06	-0.00852302	0.0282947	0.763243	0.00231799	0.0547927	0.966256	-0.128445	0.0873561	0.141465	20.7123
Genus	1867	genus.Ruminiclostridium9.id.11357	rs6082461	20	2229884	ENSG00000286022	A	C	0.0586425	0.0131004	4.86594e-06	-0.00379906	0.0193417	0.844283	-0.0248679	0.0375227	0.507495	0.116398	0.059835	0.0517369	20.0381
Genus	1868	genus.Ruminiclostridium9.id.11357	rs7137760	12	10549815		C	T	0.050797	0.0112182	7.06911e-06	0.0221522	0.0157441	0.159421	0.0337757	0.0305522	0.268939	0.0843107	0.0486549	0.0831266	20.5035
Genus	1869	genus.Ruminiclostridium9.id.11357	rs74303178	8	14840035	SGCZ	T	C	0.0532742	0.0119274	7.91566e-06	-0.0182601	0.0168705	0.279088	-0.0124025	0.0327073	0.704541	-0.0275537	0.0521283	0.597101	19.9501
Genus	1870	genus.Ruminiclostridium9.id.11357	rs78191726	6	66945427		T	C	0.0944998	0.0210206	7.58287e-06	-0.0177423	0.0302187	0.557116	-0.0189158	0.0587067	0.747295	-0.0234913	0.0930995	0.80079	20.2103
Genus	1871	genus.Ruminiclostridium9.id.11357	rs918449	19	33880293		A	G	-0.0950908	0.0197177	2.55994e-06	0.0431607	0.0301545	0.152339	0.0504073	0.058705	0.390531	-0.0300821	0.0932938	0.747116	23.2576
Genus	1872	genus.Ruminiclostridium9.id.11357	rs9522712	13	89789324	LINC02336	T	C	0.0699728	0.0154939	4.65962e-06	0.000805285	0.0219671	0.970757	-0.00165203	0.042599	0.969065	-0.095401	0.0678012	0.159406	20.3956
Genus	1873	genus.Ruminiclostridium9.id.11357	rs9809789	3	29138492	RBMS3,RBMS3-AS3,ENSG00000283563	C	T	-0.0717454	0.0159673	8.71968e-06	0.0420453	0.020326	0.0385887	0.0747421	0.039352	0.0575228	0.109954	0.0627624	0.0797903	20.1894
Genus	1874	genus.RuminococcaceaeNK4A214group.id.11358	rs11241747	5	124510625	ENSG00000248296	C	T	0.0533858	0.0120035	6.58971e-06	-0.00854952	0.0172816	0.620799	-0.00099474	0.0335318	0.976334	0.00655367	0.0535257	0.902551	19.7806
Genus	1875	genus.RuminococcaceaeNK4A214group.id.11358	rs11586410	1	157369098		G	A	-0.0863422	0.0169937	3.66276e-07	0.0080685	0.0216799	0.709771	-0.036161	0.0420451	0.389759	0.0313665	0.0671163	0.640252	25.8149
Genus	1876	genus.RuminococcaceaeNK4A214group.id.11358	rs12642039	4	159010870	C4orf45	T	C	-0.0553003	0.0119397	3.43005e-06	0.00745582	0.0162974	0.647323	0.0250242	0.0316327	0.428894	-0.0167862	0.0505256	0.739714	21.4519
Genus	1877	genus.RuminococcaceaeNK4A214group.id.11358	rs12731	2	238179271	ILKAP	A	G	-0.0527684	0.0115053	4.87237e-06	0.00866708	0.0161296	0.591032	-0.00869769	0.031313	0.781192	0.0623406	0.0498183	0.210803	21.0353
Genus	1878	genus.RuminococcaceaeNK4A214group.id.11358	rs13087692	3	84675888	LINC00971	T	G	0.0574623	0.012594	8.69224e-06	-0.00136703	0.0171301	0.936394	-0.047628	0.033157	0.150877	-0.00972365	0.0529026	0.854168	20.8181
Genus	1879	genus.RuminococcaceaeNK4A214group.id.11358	rs136761	22	49402365		G	A	-0.0587521	0.0119155	8.15195e-07	-0.021471	0.0163079	0.187973	0.00947318	0.0316459	0.764673	-0.0325754	0.050467	0.518616	24.3122
Genus	1880	genus.RuminococcaceaeNK4A214group.id.11358	rs147475196	3	26467796		A	G	-0.133769	0.0295196	4.72496e-06	0.0211911	0.0256459	0.408636	0.0485287	0.049569	0.327573	-0.0006014	0.0792062	0.993942	20.5347
Genus	1881	genus.RuminococcaceaeNK4A214group.id.11358	rs35559912	5	35288836		T	C	-0.0925071	0.0203674	4.89023e-06	0.0560902	0.0240866	0.0198756	0.0886068	0.0467432	0.0580123	0.0774627	0.0743835	0.297691	20.6291
Genus	1882	genus.RuminococcaceaeNK4A214group.id.11358	rs4814689	20	18049713	OVOL2	C	T	-0.1083	0.0230708	4.5519e-06	-0.0386563	0.0377702	0.30609	0.0104869	0.0733813	0.886362	-0.0265255	0.11716	0.820887	22.036
Genus	1883	genus.RuminococcaceaeNK4A214group.id.11358	rs5994253	22	17312122		A	G	-0.0811302	0.0157621	2.35183e-07	0.037196	0.0225352	0.0988257	0.0397316	0.0435729	0.361852	-0.00113434	0.0698889	0.98705	26.4934
Genus	1884	genus.RuminococcaceaeNK4A214group.id.11358	rs62027366	16	24062485	PRKCB	T	C	0.0615389	0.0137612	6.58456e-06	-0.017053	0.0196161	0.384662	0.038363	0.0380244	0.313021	-0.0563306	0.0606405	0.352927	19.9981
Genus	1885	genus.RuminococcaceaeNK4A214group.id.11358	rs6681678	1	99783035		C	T	-0.100174	0.024	9.04931e-06	-0.0284421	0.0441043	0.519004	-0.278693	0.0922021	0.00250594	0.0485142	0.134746	0.718815	17.4216
Genus	1886	genus.RuminococcaceaeNK4A214group.id.11358	rs7573569	2	141139473	LRP1B	T	C	0.107739	0.0233638	3.23139e-06	-0.0126238	0.0328578	0.700834	-0.0808811	0.0638268	0.205085	-0.0955502	0.10131	0.345605	21.2645
Genus	1887	genus.RuminococcaceaeUCG002.id.11360	rs10916131	1	227375425		C	T	-0.069333	0.0146753	2.87497e-06	0.0072873	0.0213119	0.732399	0.0479482	0.0413645	0.246389	0.0431907	0.0659695	0.512656	22.3205
Genus	1888	genus.RuminococcaceaeUCG002.id.11360	rs10927423	1	14405962	KAZN,KAZN-AS1	C	A	-0.0713617	0.0147712	8.49518e-07	0.0257848	0.0206008	0.210701	0.0215982	0.040049	0.589684	0.0805455	0.0636468	0.20569	23.3398
Genus	1889	genus.RuminococcaceaeUCG002.id.11360	rs10964441	9	20131748		G	A	-0.14906	0.034486	7.45116e-06	-0.0125614	0.0255044	0.622352	-0.0155266	0.0495508	0.754017	0.0208818	0.0788963	0.791261	18.6826
Genus	1890	genus.RuminococcaceaeUCG002.id.11360	rs113147300	9	111304390		A	G	-0.075842	0.0164562	7.6914e-06	-0.0186168	0.0229177	0.416601	0.0542469	0.0444636	0.222453	-0.0857716	0.0710305	0.227228	21.2403
Genus	1891	genus.RuminococcaceaeUCG002.id.11360	rs11607472	11	43323201	API5	A	G	-0.0780229	0.0176325	7.18671e-06	0.0110094	0.0311334	0.723624	0.053971	0.0606202	0.373297	-0.0260997	0.0962353	0.786231	19.5802
Genus	1892	genus.RuminococcaceaeUCG002.id.11360	rs116974815	11	111842219	ALG9,ENSG00000258529	C	A	-0.189731	0.0396566	2.02518e-06	-0.0626905	0.031245	0.0448116	-0.0962861	0.0602829	0.110213	-0.0829262	0.0964422	0.389869	22.8899
Genus	1893	genus.RuminococcaceaeUCG002.id.11360	rs11750293	5	124486421		G	T	-0.0578304	0.0120512	1.76136e-06	0.0156681	0.0162827	0.335924	0.059465	0.0315462	0.0594278	-0.0909374	0.0502635	0.0704174	23.0276
Genus	1894	genus.RuminococcaceaeUCG002.id.11360	rs12463378	19	53972554	CACNG8	A	G	-0.0522061	0.0112086	2.95523e-06	0.00526791	0.0170348	0.757136	0.0239744	0.0330478	0.468178	0.084353	0.0526244	0.108951	21.6938
Genus	1895	genus.RuminococcaceaeUCG002.id.11360	rs15256	10	72060790	SPOCK2	C	T	0.0732376	0.016834	9.45659e-06	-0.0388637	0.0243377	0.110298	-0.0133672	0.0471535	0.776807	-0.0160714	0.0751988	0.830766	18.9275
Genus	1896	genus.RuminococcaceaeUCG002.id.11360	rs55793120	12	46990335		T	C	0.137396	0.027414	4.80674e-07	-0.03862	0.0328971	0.240409	-0.0442149	0.0637782	0.488146	-0.035096	0.102095	0.731028	25.1191
Genus	1897	genus.RuminococcaceaeUCG002.id.11360	rs57079348	13	87268195		T	G	-0.076573	0.0172819	7.21822e-06	0.0252477	0.0340692	0.458651	-0.0398954	0.0660371	0.545753	-0.00685829	0.105356	0.948097	19.632
Genus	1898	genus.RuminococcaceaeUCG002.id.11360	rs6542556	2	120000277		A	G	0.050974	0.011406	7.86123e-06	0.00887606	0.0161435	0.582441	-0.0184254	0.0313353	0.556527	0.0409096	0.0498517	0.411859	19.9724
Genus	1899	genus.RuminococcaceaeUCG002.id.11360	rs6793778	3	24003962		C	T	-0.0558706	0.0125258	9.81289e-06	-0.0010592	0.0178607	0.952711	-0.00406992	0.0346915	0.906609	0.0277787	0.0552119	0.614874	19.8955
Genus	1900	genus.RuminococcaceaeUCG002.id.11360	rs7120052	11	86624417	ME3	A	C	0.0624796	0.0135523	1.96895e-06	-0.0202713	0.0199964	0.310702	0.00962495	0.0388158	0.804162	-0.0266117	0.0618309	0.66691	21.2544
Genus	1901	genus.RuminococcaceaeUCG002.id.11360	rs7155595	14	77036203	ENSG00000289347	C	A	0.0569929	0.0116986	1.14931e-06	0.0309652	0.0170963	0.0701052	0.0633928	0.0331632	0.0559358	0.0391204	0.0528323	0.459018	23.734
Genus	1902	genus.RuminococcaceaeUCG002.id.11360	rs7249614	19	43133738	ENSG00000282943	A	G	-0.0492778	0.0110807	9.07376e-06	-0.0059353	0.0162296	0.714582	-0.00703706	0.0315122	0.823292	0.075925	0.0501719	0.130205	19.7775
Genus	1903	genus.RuminococcaceaeUCG002.id.11360	rs76847269	5	141635384	HDAC3	A	G	0.163508	0.0356151	5.1719e-06	-0.0621103	0.0496271	0.210738	0.0976458	0.0964393	0.311293	-0.174589	0.152788	0.253168	21.0771
Genus	1904	genus.RuminococcaceaeUCG002.id.11360	rs77564310	15	80420842	ARNT2	A	C	-0.0713093	0.0140855	3.28614e-07	-0.00724439	0.0193106	0.707548	-0.0498722	0.0375172	0.183744	0.055328	0.0596286	0.353472	25.6298
Genus	1905	genus.RuminococcaceaeUCG002.id.11360	rs882348	4	23323417		A	G	-0.0799946	0.0178618	5.44852e-06	-0.020755	0.0244137	0.395248	-0.0441145	0.0473845	0.351858	0.0745073	0.0752001	0.32179	20.0572
Genus	1906	genus.RuminococcaceaeUCG003.id.11361	rs10490280	2	37678833	CDC42EP3	C	T	-0.0672094	0.0143309	4.15551e-06	-0.0191131	0.0200559	0.340595	-0.0291213	0.0389054	0.45415	-0.102337	0.0620435	0.0990581	21.9943
Genus	1907	genus.RuminococcaceaeUCG003.id.11361	rs11243416	9	131541583		T	C	-0.0925653	0.0191203	1.66882e-06	0.0116823	0.0309776	0.706083	-0.0476206	0.0602966	0.429661	-0.0509817	0.0959169	0.595059	23.4372
Genus	1908	genus.RuminococcaceaeUCG003.id.11361	rs11613919	12	75102683	KCNC2	G	T	0.0727604	0.0155716	1.62509e-06	0.000936669	0.0188837	0.960439	0.000119831	0.0366737	0.997393	0.04524	0.05848	0.439168	21.8334
Genus	1909	genus.RuminococcaceaeUCG003.id.11361	rs16959793	15	34779517	GJD2-DT	A	C	-0.062527	0.0131259	2.21709e-06	-8.18154e-05	0.0159283	0.995902	-0.0348197	0.030853	0.259081	-0.0270323	0.0491421	0.582261	22.6924
Genus	1910	genus.RuminococcaceaeUCG003.id.11361	rs2523124	7	97719124		T	C	-0.0546625	0.0120823	5.7837e-06	0.00467388	0.0159708	0.76979	-0.00310493	0.0309895	0.920191	-0.0314615	0.0494046	0.524246	20.4681
Genus	1911	genus.RuminococcaceaeUCG003.id.11361	rs3013089	1	13468126		G	A	-0.0551473	0.0120346	4.38133e-06	0.0116879	0.0161734	0.469887	0.0192629	0.0313992	0.539555	0.0774533	0.0499121	0.120712	20.9984
Genus	1912	genus.RuminococcaceaeUCG003.id.11361	rs4452755	8	81114617		A	C	-0.0634463	0.0134741	3.29335e-06	-0.0162136	0.0165852	0.328275	-0.0766409	0.0321634	0.0171787	0.104356	0.0512529	0.0417398	22.1725
Genus	1913	genus.RuminococcaceaeUCG003.id.11361	rs4532474	6	105333663	PREP	G	A	0.0769231	0.017045	4.82127e-06	0.000658215	0.0212162	0.97525	-0.0221187	0.0412082	0.591436	0.165038	0.065759	0.012082	20.3667
Genus	1914	genus.RuminococcaceaeUCG003.id.11361	rs646327	19	48706594		G	A	0.0586696	0.0118369	7.8318e-07	0.0218651	0.01589	0.168812	0.00160416	0.030822	0.958492	-0.0527386	0.0491024	0.2828	24.5667
Genus	1915	genus.RuminococcaceaeUCG003.id.11361	rs6759615	2	204373993		A	G	0.102523	0.0200204	7.86224e-07	0.000456645	0.0264266	0.986213	0.0412196	0.0513743	0.422357	0.12556	0.081678	0.12423	26.2238
Genus	1916	genus.RuminococcaceaeUCG003.id.11361	rs73341549	7	51473771	ENSG00000285741	T	C	-0.169857	0.0318768	1.50953e-07	0.0424585	0.0339581	0.211183	0.034828	0.0659879	0.597643	-0.0505169	0.10454	0.628934	28.3935
Genus	1917	genus.RuminococcaceaeUCG003.id.11361	rs78720113	3	41940901	ULK4	A	G	-0.115348	0.0249601	7.59261e-06	0.0193138	0.0292253	0.508703	0.069177	0.056935	0.224359	0.126511	0.0905473	0.162358	21.3566
Genus	1918	genus.RuminococcaceaeUCG004.id.11362	rs10976229	9	7317307	ENSG00000288042	T	G	0.095976	0.0214554	7.04477e-06	0.0396071	0.0233397	0.0896995	0.127003	0.0436874	0.00364813	0.0233825	0.0718297	0.744782	20.0103
Genus	1919	genus.RuminococcaceaeUCG004.id.11362	rs11961899	6	132566782		G	A	-0.0707825	0.0161381	9.1802e-06	0.0190907	0.0175134	0.275686	0.0241409	0.0339203	0.476654	-0.0053239	0.0542005	0.921753	19.2374
Genus	1920	genus.RuminococcaceaeUCG004.id.11362	rs12125734	1	103266658		G	T	0.133972	0.0257417	2.09428e-07	0.0167277	0.0269117	0.534219	0.0424976	0.0520839	0.414531	-0.140655	0.0830203	0.0902236	27.0865
Genus	1921	genus.RuminococcaceaeUCG004.id.11362	rs2248146	7	24752379	GSDME	T	C	0.0689452	0.0153649	8.20001e-06	-0.00309693	0.016451	0.85068	-0.0243069	0.031909	0.446205	-0.00301578	0.0509045	0.952758	20.1348
Genus	1922	genus.RuminococcaceaeUCG004.id.11362	rs3800154	6	2119095	GMDS	A	C	-0.0797959	0.0177639	6.11581e-06	0.00717656	0.0178327	0.687363	0.0306278	0.0346067	0.376142	0.0312045	0.0550566	0.570868	20.1782
Genus	1923	genus.RuminococcaceaeUCG004.id.11362	rs511258	3	170248934	PRKCI	G	A	-0.0757474	0.0162475	4.52052e-06	-0.0367537	0.0201133	0.0676503	-0.0170371	0.039097	0.663007	-0.0623693	0.0621358	0.315495	21.7352
Genus	1924	genus.RuminococcaceaeUCG004.id.11362	rs550351	1	18349905	IGSF21	A	C	0.078587	0.018003	9.43128e-06	0.00250999	0.0158362	0.874066	-0.0305205	0.030707	0.320259	0.0300453	0.0488911	0.538863	19.055
Genus	1925	genus.RuminococcaceaeUCG004.id.11362	rs6769553	3	54393768	CACNA2D3	A	G	0.0849743	0.0157451	7.91068e-08	-0.0440983	0.0178163	0.0133174	-0.00833893	0.0345648	0.809358	-0.119382	0.0551407	0.0303837	29.1264
Genus	1926	genus.RuminococcaceaeUCG004.id.11362	rs7569771	2	238924641	LINC01940	A	G	-0.075914	0.0170308	8.11964e-06	-0.00710736	0.0181847	0.695913	0.0439735	0.0352947	0.212803	0.0767855	0.0561828	0.171716	19.8689
Genus	1927	genus.RuminococcaceaeUCG004.id.11362	rs872501	8	138240821	FAM135B	G	A	0.116125	0.025946	5.80805e-06	-0.0125555	0.0299568	0.675128	-0.0392094	0.0580709	0.49955	-0.104391	0.0924737	0.258949	20.0313
Genus	1928	genus.RuminococcaceaeUCG004.id.11362	rs9818949	3	197956880	IQCG	G	T	0.0859927	0.0188671	5.38832e-06	0.000597484	0.0197227	0.975832	-0.00122539	0.0382338	0.974432	-0.0164585	0.0608581	0.786821	20.7735
Genus	1929	genus.RuminococcaceaeUCG005.id.11363	rs10873449	14	94164394	PPP4R4	T	C	0.0654843	0.0143973	4.11169e-06	-0.0260134	0.0198739	0.19056	-0.00984702	0.0385585	0.79843	-0.0540381	0.061265	0.377756	20.6876
Genus	1930	genus.RuminococcaceaeUCG005.id.11363	rs10937802	4	7300617	SORCS2	G	A	0.0755811	0.0168226	8.17353e-06	-0.01874	0.0241394	0.437557	-0.0250373	0.0468466	0.593028	-0.164233	0.0747254	0.0279621	20.1855
Genus	1931	genus.RuminococcaceaeUCG005.id.11363	rs10950694	7	17986981		T	C	0.0577628	0.011412	4.298e-07	-0.0101062	0.0163257	0.535892	0.0353457	0.0316972	0.264805	-0.0148277	0.0506016	0.769501	25.6196
Genus	1932	genus.RuminococcaceaeUCG005.id.11363	rs114279581	2	197257633	ANKRD44,ANKRD44-IT1	A	G	-0.146604	0.0316034	3.21853e-06	0.0478469	0.0296912	0.107074	0.0970041	0.0576374	0.0923741	0.0918609	0.0918396	0.317198	21.5191
Genus	1933	genus.RuminococcaceaeUCG005.id.11363	rs12288512	11	27726124	ENSG00000255496	A	G	0.066635	0.0144356	3.10278e-06	0.00967437	0.018353	0.598106	-0.0789062	0.0355789	0.0265699	0.0805068	0.0567663	0.156128	21.3078
Genus	1934	genus.RuminococcaceaeUCG005.id.11363	rs12458218	18	24995907		T	C	0.0677322	0.0144525	2.41027e-06	0.031835	0.0203948	0.118538	-0.0309431	0.0396088	0.434674	-0.021761	0.0630705	0.730074	21.9637
Genus	1935	genus.RuminococcaceaeUCG005.id.11363	rs2893871	10	60903023	RHOBTB1	G	A	-0.073644	0.015548	3.53845e-06	0.0080988	0.0251132	0.74708	-0.0451447	0.0486582	0.353515	-0.0989211	0.0779419	0.204383	22.435
Genus	1936	genus.RuminococcaceaeUCG005.id.11363	rs34781347	20	16332206	KIF16B	G	A	0.188685	0.0386484	6.04728e-07	-0.0109666	0.0302929	0.717337	-0.00786007	0.058716	0.893509	0.0843378	0.0934152	0.366617	23.8348
Genus	1937	genus.RuminococcaceaeUCG005.id.11363	rs55793120	12	46990335		T	C	0.121548	0.0279546	7.37046e-06	-0.03862	0.0328971	0.240409	-0.0442149	0.0637782	0.488146	-0.035096	0.102095	0.731028	18.9054
Genus	1938	genus.RuminococcaceaeUCG005.id.11363	rs72776570	10	4198714		C	A	0.087067	0.0197179	5.35716e-06	0.0340306	0.0265124	0.199291	0.114441	0.0516347	0.0266674	0.0513666	0.0821205	0.531642	19.4978
Genus	1939	genus.RuminococcaceaeUCG005.id.11363	rs7449320	5	154623531		C	A	0.0599163	0.0130836	4.80776e-06	0.0468676	0.018597	0.0117298	0.0431846	0.0360177	0.230535	-0.0205824	0.0575646	0.720678	20.9717
Genus	1940	genus.RuminococcaceaeUCG005.id.11363	rs7555878	1	187936903		A	G	0.0586677	0.0125277	2.81022e-06	-0.0190182	0.0181649	0.295111	0.0162519	0.0352157	0.644442	-0.0368159	0.0560148	0.511018	21.9307
Genus	1941	genus.RuminococcaceaeUCG005.id.11363	rs7586445	2	238600389	LINC01937	G	A	0.0782349	0.0176458	8.8145e-06	0.0342559	0.023312	0.14171	-0.00252086	0.0450855	0.955411	-0.085721	0.0718717	0.232989	19.6571
Genus	1942	genus.RuminococcaceaeUCG005.id.11363	rs898577	15	68413358	ITGA11	T	C	-0.123012	0.0286671	7.46313e-06	-0.0341811	0.0339208	0.313612	-0.119265	0.0656829	0.0694049	0.0365182	0.104308	0.726263	18.4132
Genus	1943	genus.RuminococcaceaeUCG009.id.11366	rs113006825	6	51939071	PKHD1	T	C	-0.0928893	0.0208035	7.97701e-06	0.0318026	0.0191683	0.0970912	0.0482193	0.0372032	0.194939	0.0521834	0.0594621	0.380167	19.937
Genus	1944	genus.RuminococcaceaeUCG009.id.11366	rs12508214	4	7425210	SORCS2	C	T	-0.0774649	0.0168937	4.75487e-06	-0.000533499	0.0166904	0.9745	0.0586341	0.0324003	0.0703461	0.0214267	0.0515946	0.67793	21.0262
Genus	1945	genus.RuminococcaceaeUCG009.id.11366	rs138460696	2	66169644	LINC02934	A	G	0.139274	0.0315794	9.80841e-06	0.0515124	0.0297434	0.0832933	0.13933	0.0578454	0.0160107	0.0836433	0.0913663	0.359944	19.4506
Genus	1946	genus.RuminococcaceaeUCG009.id.11366	rs1550196	17	34459936		G	A	0.130842	0.0262478	1.13288e-06	-0.0334187	0.0262661	0.203262	-0.05915	0.0509643	0.245798	-0.0161136	0.0808981	0.842119	24.8488
Genus	1947	genus.RuminococcaceaeUCG009.id.11366	rs2058609	12	12817858	APOLD1,DDX47	A	G	0.0816464	0.017472	3.12485e-06	0.00493129	0.017499	0.778094	-0.0308706	0.0339781	0.363591	0.0133269	0.0540528	0.805254	21.8369
Genus	1948	genus.RuminococcaceaeUCG009.id.11366	rs2192926	2	75285542		A	G	-0.089048	0.0192989	4.87746e-06	0.0120288	0.016654	0.470124	0.0197604	0.0323093	0.5408	-0.0320054	0.0513691	0.533254	21.2904
Genus	1949	genus.RuminococcaceaeUCG009.id.11366	rs4079028	1	202329957		C	T	0.0915623	0.019936	3.28244e-06	0.028089	0.018344	0.125711	0.0464699	0.0356065	0.191861	-0.00255174	0.0567311	0.964124	21.0939
Genus	1950	genus.RuminococcaceaeUCG009.id.11366	rs4708333	6	77396984		T	G	-0.084033	0.0174757	1.56246e-06	0.0170883	0.016589	0.302962	0.0551848	0.0321615	0.0861866	-0.0482316	0.051206	0.346237	23.1223
Genus	1951	genus.RuminococcaceaeUCG009.id.11366	rs6952765	7	31962098	PDE1C	G	A	0.0732099	0.0166777	8.13062e-06	-0.0261532	0.0168549	0.120741	0.01233	0.032681	0.705961	-0.0667312	0.051905	0.198568	19.2694
Genus	1952	genus.RuminococcaceaeUCG009.id.11366	rs758191	16	1929830		T	G	0.17702	0.0375113	9.00992e-06	-0.0372467	0.0263102	0.15687	-0.0744829	0.0508913	0.143312	-0.00824083	0.0814394	0.9194	22.2699
[truncated: 300 more rows]
